# Supplementary material for: Deciphering unique and shared interactions between the human gut microbiota and oral antidiabetic drugs
Source: Imeta. 2024 Mar 13;3(2):e179. doi: 10.1002/imt2.179 (PMC11170963; doi:10.1002/imt2.179)
Supplement: Supplementary file 2 — Table S1. PubMed search results of metagenomic studies for the meta‐analysis. Table S2. Phenotypic information and sequence data statistics for 1,045 samples included in this study. Table S3. Comparison of CLR‐transformed relative abundance of species between pre and post‐intervention samples for eight interventional groups. Table S4. Network properties of species co‐occurrence networks in eight intervention groups befroe and after intervention. Table S5. Differential network analysis for species co‐occurrence networks in eight intervention groups before and after intervention. Table S6. Comparison of RPKM of secondary bile acid (SBA) biotransformation genes between pre and post‐intervention samples for eight interventional groups. Table S7. Comparison of relative abundances of 11 microbial genes between pre and post‐intervention samples for eight interventional groups. Table S8. Comparisons of CLR‐transformed relative abundance of species between pre‐ (D0) and post‐intervention samples (D28, D56, D84) in Acarbose alone and Acarbose+WTP interventional groups. WTP: a high‐fiber diet composed of whole grains, traditional Chinese medicinal foods, and prebiotics. Table S9. Comparisons of RPKM of SBA biotransformation genes between pre‐intervention (D0) and post‐intervention (D28, D56, D84) in Acarbose alone and Acarbose+WTP interventional groups. Table S10. Associations between baseline microbial features and glycemic response in seven intervention groups (GuYY_2017_Acarbose, GuYY_2017_Glipizide, SZ_2023_Metformin, ZhangXY_2022_Acarbose, ZhangXY_2022_Vlidagliptin, ZhangYF_2020_Berberine, ZhangYF_2020_Placebo) estimated by partial Spearman's rank correlation (adjusted for baseline levels of age, sex, BMI and glycemic characteristics). Table S11. Response variance in diabetic parameters explained by baseline microbial features in seven intervention groups (GuYY_2017_Acarbose, GuYY_2017_Glipizide, SZ_2023_Metformin, ZhangXY_2022_Acarbose, ZhangXY_2022_Vlidagliptin, ZhangYF [file IMT2-3-e179-s001.xlsx]

## Sheet: README
Table S1	PubMed search results of metagenomic studies for the meta-analysis
Table S2	Phenotypic information and sequence data statistics for 1,045 samples included in this study
Table S3	Comparison of CLR-transformed relative abundance of species between pre-(Pre) and post-intervention (Post) samples for eight interventional groups
Table S4	Network properties of species co-occurrence networks in eight intervention groups before and after intervention
Table S5	Differential network analysis for species co-occurrence networks in eight intervention groups before and after intervention
Table S6	Comparison of RPKM of secondary bile acid (SBA) biotransformation genes between pre- (Pre) and post-intervention (Post) samples for eight interventional groups
Table S7	Comparison of CLR-transformed relative abundances of 11 microbial genes between pre- (Pre) and post-intervention (Post) samples for eight interventional groups
Table S8	Comparisons of CLR-transformed relative abundance of species between pre- (D0) and post-intervention samples (D28, D56, D84) in Acarbose alone and Acarbose+WTP interventional groups.
Table S9	Comparisons of RPKM of SBA biotransformation genes between pre-intervention (D0) and post-intervention (D28, D56, D84) in Acarbose alone and Acarbose+WTP interventional groups.
Table S10	Associations between baseline microbial features and glycemic response in seven intervention groups estimated by partial Spearman's rank correlation
Table S11	Response variance in diabetic parameters explained by baseline microbial features in seven intervention groups
Table S12	Comparisons of baseline abundances of Bacteroides spp. between the low responders (LR) and high responders (HR) of HbA1c in vildagliptin and berberine groups

## Sheet:  Table S1
Table S1| PubMed search results of metagenomic studies for the meta-analysis
Authors	Title	Journal/Book	Publication Year	DOI (or Clinical traial registration number)	Inclusion and Exclusion criteria
Gu YY et al.	Analyses of gut microbiota and plasma bile acids enable stratification of patients for antidiabetic treatment	Nat Commun	2017	10.1038/s41467-017-01682-2	Included
Wu H et al.	Metformin alters the gut microbiome of individuals with treatment-naive type 2 diabetes, contributing to the therapeutic effects of the drug	Nat Med	2017	10.1038/nm.4345	Included
Zhao LP et al.	Gut bacteria selectively promoted by dietary fibers alleviate type 2 diabetes	Science	2018	10.1126/science.aao5774	Included
Zhang YF et al.	Gut microbiome-related effects of berberine and probiotics on type 2 diabetes (the PREMOTE study)	Nat Commun	2020	10.1038/s41467-020-18414-8	Included
Zhang XY et al.	Metagenomic analysis reveals crosstalk between gut microbiota and glucose-lowering drugs targeting the gastrointestinal tract in Chinese patients with type 2 diabetes: a 6 month, two-arm randomised trial	Diabetologia	2022	10.1007/s00125-022-05768-5	Included
Ren HH .el al (This study)	in preparation	in preparation	NA	NCT02999841	Included
Wang S et al.	Combined berberine and probiotic treatment as an effective regimen for improving postprandial hyperlipidemia in type 2 diabetes patients: a double blinded placebo controlled randomized study	Gut Microbes	2022	10.1080/19490976.2021.2003176	Repeated published samples from Zhang YF et al.
Kobyliak N et al.	A Multi-strain Probiotic Reduces the Fatty Liver Index, Cytokines and Aminotransferase levels in NAFLD Patients: Evidence from a Randomized Clinical Trial	J Gastrointestin Liver Dis	2018	10.15403/jgld.2014.1121.271.kby	Not related
Pierce D et al.	Safety and tolerability of experimental hookworm infection in humans with metabolic disease: study protocol for a phase 1b randomised controlled clinical trial	BMC Endocr Disord	2019	10.1186/s12902-019-0461-5	Not related
Lind T et al.	Study protocol: optimized complementary feeding study (OTIS): a randomized controlled trial of the impact of a protein-reduced complementary diet based on Nordic foods	BMC Public Health	2019	10.1186/s12889-019-6466-1	Not related
Scorletti E et al.	Synbiotics Alter Fecal Microbiomes, But Not Liver Fat or Fibrosis, in a Randomized Trial of Patients With Nonalcoholic Fatty Liver Disease	Gastroenterology	2020	10.1053/j.gastro.2020.01.031	Not related
Manrique P et al.	Gut bacteriophage dynamics during fecal microbial transplantation in subjects with metabolic syndrome	Gut Microbes	2021	10.1080/19490976.2021.1897217	Not related
Ding D et al.	Prospective Study Reveals Host Microbial Determinants of Clinical Response to Fecal Microbiota Transplant Therapy in Type 2 Diabetes Patients	Front Cell Infect Microbiol	2022	10.3389/fcimb.2022.820367	Not related
Ng SC et al.	Microbiota engraftment after faecal microbiota transplantation in obese subjects with type 2 diabetes: a 24-week, double-blind, randomised controlled trial	Gut	2022	10.1136/gutjnl-2020-323617	Not related
Wei S et al.	Impact of intensive lifestyle intervention on gut microbiota composition in type 2 diabetes: a post-hoc analysis of a randomized clinical trial	Gut Microbes	2022	10.1080/19490976.2021.2005407	Not related
Liu J et al.	Efficacy and safety of Zicuiyin decoction on diabetic kidney disease: A multicenter, randomized controlled trial	Phytomedicine	2022	10.1016/j.phymed.2022.154079	Not related
Brønden A et al.	Glucose-lowering effects and mechanisms of the bile acid-sequestering resin sevelamer	Diabetes Obes Metab	2018	10.1111/dom.13272	16S amplicon data
Tong X et al.	Structural Alteration of Gut Microbiota during the Amelioration of Human Type 2 Diabetes with Hyperlipidemia by Metformin and a Traditional Chinese Herbal Formula: a Multicenter, Randomized, Open Label Clinical Trial	mBio	2018	10.1128/mBio.02392-17	16S amplicon data
Elbere I et al.	Association of metformin administration with gut microbiome dysbiosis in healthy volunteers	PLoS One	2018	10.1371/journal.pone.0204317	16S amplicon data
Bryrup T et al.	Metformin-induced changes of the gut microbiota in healthy young men: results of a non-blinded, one-armed intervention study	Diabetologia	2019	10.1007/s00125-019-4848-7	16S amplicon data
Shin NR et al.	Combined effects of Scutellaria baicalensis with metformin on glucose tolerance of patients with type 2 diabetes via gut microbiota modulation	Am J Physiol Endocrinol Metab	2020	10.1152/ajpendo.00221.2019	16S amplicon data
van Bommel EJM et al.	Effects of 12-week treatment with dapagliflozin and gliclazide on faecal microbiome: Results of a double-blind randomized trial in patients with type 2 diabetes	Diabetes Metab	2020	10.1016/j.diabet.2019.11.005	16S amplicon data
Kim E et al.	Effects of vancomycin-induced gut microbiome alteration on the pharmacodynamics of metformin in healthy male subjects	Clin Transl Sci	2021	10.1111/cts.13051	16S amplicon data
Smits MM et al.	Liraglutide and sitagliptin have no effect on intestinal microbiota composition: A 12-week randomized placebo-controlled trial in adults with type 2 diabetes	Diabetes Metab	2021	10.1016/j.diabet.2021.101223	16S amplicon data
Lee Y et al.	Changes in the gut microbiome influence the hypoglycemic effect of metformin through the altered metabolism of branched-chain and nonessential amino acids	Diabetes Res Clin Pract	2021	10.1016/j.diabres.2021.108985	16S amplicon data
Takewaki F et al.	Habitual Dietary Intake Affects the Altered Pattern of Gut Microbiome by Acarbose in Patients with Type 2 Diabetes	Nutrients	2021	10.3390/nu13062107	16S amplicon data
Deng X et al.	Cardiovascular Benefits of Empagliflozin Are Associated With Gut Microbiota and Plasma Metabolites in Type 2 Diabetes	J Clin Endocrinol Metab	2022	10.1210/clinem/dgac210	16S amplicon data
Razmpoosh E et al.	The effect of probiotic supplementation on glycemic control and lipid profile in patients with type 2 diabetes: A randomized placebo controlled trial	Diabetes Metab Syndr	2019	10.1016/j.dsx.2018.08.008	Not antidiabetic drug
Khalili L et al.	The Effects of Lactobacillus casei on Glycemic Response, Serum Sirtuin1 and Fetuin-A Levels in Patients with Type 2 Diabetes Mellitus: A Randomized Controlled Trial	Iran Biomed J	2019	10.29252/.23.1.68	Not antidiabetic drug
Eriksen AK et al.	Effects of whole-grain wheat, rye, and lignan supplementation on cardiometabolic risk factors in men with metabolic syndrome: a randomized crossover trial	Am J Clin Nutr	2020	10.1093/ajcn/nqaa026	Not antidiabetic drug
Mateo-Gallego R et al.	An alcohol-free beer enriched with isomaltulose and a resistant dextrin modulates gut microbiome in subjects with type 2 diabetes mellitus and overweight or obesity: a pilot study	Food Funct	2021	10.1039/d0fo03160g	Not antidiabetic drug
McMurdie PJ et al.	Increased circulating butyrate and ursodeoxycholate during probiotic intervention in humans with type 2 diabetes	BMC Microbiol	2022	10.1186/s12866-021-02415-8	Not antidiabetic drug
Feng Y et al.	White common bean extract remodels the gut microbiota and ameliorates type 2 diabetes and its complications: A randomized double-blinded placebo-controlled trial	Front Endocrinol (Lausanne)	2022	10.3389/fendo.2022.999715	Not antidiabetic drug
Hata S et al.	Effects of probiotic Bifidobacterium bifidum G9-1 on the gastrointestinal symptoms of patients with type 2 diabetes mellitus treated with metformin: An open-label, single-arm, exploratory research trial	J Diabetes Investig	2022	10.1111/jdi.13698	Not antidiabetic drug
Baumgartner S et al.	The effects of amoxicillin and vancomycin on parameters reflecting cholesterol metabolism	Chem Phys Lipids	2017	10.1016/j.chemphyslip.2017.06.006	Not antidiabetic drug
Vital M et al.	Metagenomic Insights into the Degradation of Resistant Starch by Human Gut Microbiota	Appl Environ Microbiol	2018	10.1128/AEM.01562-18	Not antidiabetic drug
Kassaian N et al.	The effects of probiotic and synbiotic supplementation on metabolic syndrome indices in adults at risk of type 2 diabetes: study protocol for a randomized controlled trial	Trials	2017	10.1186/s13063-017-1885-8	Not antidiabetic drug
Scorletti E et al.	Design and rationale of the INSYTE study: A randomised, placebo controlled study to test the efficacy of a synbiotic on liver fat, disease biomarkers and intestinal microbiota in non-alcoholic fatty liver disease	Contemp Clin Trials	2018	10.1016/j.cct.2018.05.010	Not antidiabetic drug
Cortez RV et al.	Shifts in intestinal microbiota after duodenal exclusion favor glycemic control and weight loss: a randomized controlled trial	Surg Obes Relat Dis	2018	10.1016/j.soard.2018.07.021	Not antidiabetic drug
Tonucci LB et al.	Clinical application of probiotics in type 2 diabetes mellitus: A randomized, double-blind, placebo-controlled study	Clin Nutr	2017	10.1016/j.clnu.2015.11.011	Not antidiabetic drug
Hernández-Alonso P et al.	Effect of pistachio consumption on the modulation of urinary gut microbiota-related metabolites in prediabetic subjects	J Nutr Biochem	2017	10.1016/j.jnutbio.2017.04.002	Not antidiabetic drug
Heianza Y et al.	Changes in Gut Microbiota-Related Metabolites and Long-term Successful Weight Loss in Response to Weight-Loss Diets: The POUNDS Lost Trial	Diabetes Care	2018	10.2337/dc17-2108	Not antidiabetic drug
Hsieh MC et al.	The beneficial effects of Lactobacillus reuteri ADR-1 or ADR-3 consumption on type 2 diabetes mellitus: a randomized, double-blinded, placebo-controlled trial	Sci Rep	2018	10.1038/s41598-018-35014-1	Not antidiabetic drug
Zhou T et al.	Circulating Gut Microbiota Metabolite Trimethylamine N-Oxide (TMAO) and Changes in Bone Density in Response to Weight Loss Diets: The POUNDS Lost Trial	Diabetes Care	2019	10.2337/dc19-0134	Not antidiabetic drug
Depommier C et al.	Supplementation with Akkermansia muciniphila in overweight and obese human volunteers: a proof-of-concept exploratory study	Nat Med	2019	10.1038/s41591-019-0495-2	Not antidiabetic drug
Lee CJ et al.	Changes in Gut Microbiome after Bariatric Surgery Versus Medical Weight Loss in a Pilot Randomized Trial	Obes Surg	2019	10.1007/s11695-019-03976-4	Not antidiabetic drug
Motiani KK et al.	Exercise Training Modulates Gut Microbiota Profile and Improves Endotoxemia	Med Sci Sports Exerc	2020	10.1249/MSS.0000000000002112	Not antidiabetic drug
Ren M et al.	An Almond-Based Low Carbohydrate Diet Improves Depression and Glycometabolism in Patients with Type 2 Diabetes through Modulating Gut Microbiota and GLP-1: A Randomized Controlled Trial	Nutrients	2020	10.3390/nu12103036	Not antidiabetic drug
Reimer RA et al.	Effect of a functional fibre supplement on glycemic control when added to a year-long medically supervised weight management program in adults with type 2 diabetes	Eur J Nutr	2021	10.1007/s00394-020-02328-8	Not antidiabetic drug
Su L et al.	Health improvements of type 2 diabetic patients through diet and diet plus fecal microbiota transplantation	Sci Rep	2022	10.1038/s41598-022-05127-9	Not antidiabetic drug
Fan L et al.	Magnesium and imidazole propionate	Clin Nutr ESPEN	2021	10.1016/j.clnesp.2020.12.011	Not antidiabetic drug
Xie Y et al.	Clinical Effect of Abdominal Massage Therapy on Blood Glucose and Intestinal Microbiota in Patients with Type 2 Diabetes	Oxid Med Cell Longev	2022	10.1155/2022/2286598	Not antidiabetic drug
Gómez-Martínez S et al.	Moringa oleifera Leaf Supplementation as a Glycemic Control Strategy in Subjects with Prediabetes	Nutrients	2021	10.3390/nu14010057	Not antidiabetic drug
Luo W et al.	A Chinese medical nutrition therapy diet accompanied by intermittent energy restriction alleviates type 2 diabetes by enhancing pancreatic islet function and regulating gut microbiota composition	Food Res Int	2022	10.1016/j.foodres.2022.111744	Not antidiabetic drug
Birkeland E et al.	Prebiotic effect of inulin-type fructans on faecal microbiota and short-chain fatty acids in type 2 diabetes: a randomised controlled trial	Eur J Nutr	2020	10.1007/s00394-020-02282-5	Not antidiabetic drug
Mobini R et al.	Metabolic effects of Lactobacillus reuteri DSM 17938 in people with type 2 diabetes: A randomized controlled trial	Diabetes Obes Metab	2017	10.1111/dom.12861	Not antidiabetic drug
Firouzi S et al.	Effect of multi-strain probiotics (multi-strain microbial cell preparation) on glycemic control and other diabetes-related outcomes in people with type 2 diabetes: a randomized controlled trial	Eur J Nutr	2017	10.1007/s00394-016-1199-8	Not antidiabetic drug
Sanborn VE et al.	Lactobacillus rhamnosus GG and HbA1c in middle age and older adults without type 2 diabetes mellitus: A preliminary randomized study	Diabetes Metab Syndr	2020	10.1016/j.dsx.2020.05.034	Not antidiabetic drug
Horvath A et al.	Effects of a multispecies synbiotic on glucose metabolism, lipid marker, gut microbiome composition, gut permeability, and quality of life in diabesity: a randomized, double-blind, placebo-controlled pilot study	Eur J Nutr	2020	10.1007/s00394-019-02135-w	Not antidiabetic drug
Chavanelle V et al.	Effects of Totum-63 on glucose homeostasis and postprandial glycemia: a translational study	Am J Physiol Endocrinol Metab	2021	10.1152/ajpendo.00629.2020	Not antidiabetic drug
Ismael S et al.	A Pilot Study on the Metabolic Impact of Mediterranean Diet in Type 2 Diabetes: Is Gut Microbiota the Key?	Nutrients	2021	10.3390/nu13041228	Not antidiabetic drug
Surono IS et al.	Effect of Different Functional Food Supplements on the Gut Microbiota of Prediabetic Indonesian Individuals during Weight Loss	Nutrients	2022	10.3390/nu14040781	Not antidiabetic drug
Mitchell CM et al.	Prebiotic Inulin Supplementation and Peripheral Insulin Sensitivity in adults at Elevated Risk for Type 2 Diabetes: A Pilot Randomized Controlled Trial	Nutrients	2021	10.3390/nu13093235	Not antidiabetic drug
Molinaro A et al.	Imidazole propionate is increased in diabetes and associated with dietary patterns and altered microbial ecology	Nat Commun	2020	10.1038/s41467-020-19589-w	Not antidiabetic drug
Sato J et al.	Probiotic reduces bacterial translocation in type 2 diabetes mellitus: A randomised controlled study	Sci Rep	2017	10.1038/s41598-017-12535-9	Not antidiabetic drug
Palacios T et al.	The effect of a novel probiotic on metabolic biomarkers in adults with prediabetes and recently diagnosed type 2 diabetes mellitus: study protocol for a randomized controlled trial	Trials	2017	10.1186/s13063-016-1762-x	Not antidiabetic drug
Murphy R et al.	Differential Changes in Gut Microbiota After Gastric Bypass and Sleeve Gastrectomy Bariatric Surgery Vary According to Diabetes Remission	Obes Surg	2017	10.1007/s11695-016-2399-2	Not antidiabetic drug
Kanazawa A et al.	Effects of Synbiotic Supplementation on Chronic Inflammation and the Gut Microbiota in Obese Patients with Type 2 Diabetes Mellitus: A Randomized Controlled Study	Nutrients	2021	10.3390/nu13020558	Not antidiabetic drug
Palacios T et al.	Targeting the Intestinal Microbiota to Prevent Type 2 Diabetes and Enhance the Effect of Metformin on Glycaemia: A Randomised Controlled Pilot Study	Nutrients	2020	10.3390/nu12072041	Small sample size (metformin n =14)

## Sheet:  Table S2
Table S2 | Phenotypic information and sequence data statistics for 1,045 samples included in this study
Sample ID	Patient ID	Intervention	Cohort	Time	Nationality	Non-human clean reads	Sequence platform	Sequence strategy	Age (Years)	Sex	BMI (kg/m^2)
R0101V1	R0101	Berberine	Zhang et al. 2020	D0	CHN	65782813	BGISEQ	PE100	59	male	26.54
R0109V1	R0109	Berberine	Zhang et al. 2020	D0	CHN	104058847	BGISEQ	PE100	69	male	20.42
R0113V1	R0113	Berberine	Zhang et al. 2020	D0	CHN	193866058	BGISEQ	PE100	37	female	26.05
R0122V1	R0122	Berberine	Zhang et al. 2020	D0	CHN	130656299	BGISEQ	PE100	49	female	27.27
R0133V1	R0133	Berberine	Zhang et al. 2020	D0	CHN	70178677	BGISEQ	PE100	66	female	24.77
R0138V1	R0138	Berberine	Zhang et al. 2020	D0	CHN	64707118	BGISEQ	PE100	67	male	22.91
R0142V1	R0142	Berberine	Zhang et al. 2020	D0	CHN	78957126	BGISEQ	PE100	56	male	21.07
R0143V1	R0143	Berberine	Zhang et al. 2020	D0	CHN	101132791	BGISEQ	PE100	36	male	26.7
R0149V1	R0149	Berberine	Zhang et al. 2020	D0	CHN	147567063	BGISEQ	PE100	50	male	23.55
R0156V1	R0156	Berberine	Zhang et al. 2020	D0	CHN	101204742	BGISEQ	PE100	55	female	29.84
R0158V1	R0158	Berberine	Zhang et al. 2020	D0	CHN	93821222	BGISEQ	PE100	61	male	22.65
R0164V1	R0164	Berberine	Zhang et al. 2020	D0	CHN	83543960	BGISEQ	PE100	33	male	27.78
R0211V1	R0211	Berberine	Zhang et al. 2020	D0	CHN	69411838	BGISEQ	PE100	64	male	35.69
R0214V1	R0214	Berberine	Zhang et al. 2020	D0	CHN	178927971	BGISEQ	PE100	36	male	28.57
R0215V1	R0215	Berberine	Zhang et al. 2020	D0	CHN	133389700	BGISEQ	PE100	66	female	23.92
R0217V1	R0217	Berberine	Zhang et al. 2020	D0	CHN	62187352	BGISEQ	PE100	41	female	23.53
R0223V1	R0223	Berberine	Zhang et al. 2020	D0	CHN	53766450	BGISEQ	PE100	59	male	28.08
R0229V1	R0229	Berberine	Zhang et al. 2020	D0	CHN	113283500	BGISEQ	PE100	41	female	23.81
R0232V1	R0232	Berberine	Zhang et al. 2020	D0	CHN	159803864	BGISEQ	PE100	65	male	28.73
R0241V1	R0241	Berberine	Zhang et al. 2020	D0	CHN	139184866	BGISEQ	PE100	62	male	25.51
R0245V1	R0245	Berberine	Zhang et al. 2020	D0	CHN	97268495	BGISEQ	PE100	44	female	21.17
R0309V1	R0309	Berberine	Zhang et al. 2020	D0	CHN	115598548	BGISEQ	PE100	69	male	25.16
R0312V1	R0312	Berberine	Zhang et al. 2020	D0	CHN	95355212	BGISEQ	PE100	61	male	24.91
R0313V1	R0313	Berberine	Zhang et al. 2020	D0	CHN	168816172	BGISEQ	PE100	33	male	26.4
R0318V1	R0318	Berberine	Zhang et al. 2020	D0	CHN	135068154	BGISEQ	PE100	67	female	21.37
R0320V1	R0320	Berberine	Zhang et al. 2020	D0	CHN	120558262	BGISEQ	PE100	46	male	30.12
R0404V1	R0404	Berberine	Zhang et al. 2020	D0	CHN	108847749	BGISEQ	PE100	59	female	24.61
R0406V1	R0406	Berberine	Zhang et al. 2020	D0	CHN	90396034	BGISEQ	PE100	42	male	33.95
R0407V1	R0407	Berberine	Zhang et al. 2020	D0	CHN	156976219	BGISEQ	PE100	68	male	24.45
R0414V1	R0414	Berberine	Zhang et al. 2020	D0	CHN	75219896	BGISEQ	PE100	54	male	24.07
R0501V1	R0501	Berberine	Zhang et al. 2020	D0	CHN	92895222	BGISEQ	PE100	65	male	23.11
R0509V1	R0509	Berberine	Zhang et al. 2020	D0	CHN	78105866	BGISEQ	PE100	46	male	21.89
R0512V1	R0512	Berberine	Zhang et al. 2020	D0	CHN	119291265	BGISEQ	PE100	39	female	28.98
R0517V1	R0517	Berberine	Zhang et al. 2020	D0	CHN	82737999	BGISEQ	PE100	42	male	25.26
R0529V1	R0529	Berberine	Zhang et al. 2020	D0	CHN	113388351	BGISEQ	PE100	40	male	27.4
R0533V1	R0533	Berberine	Zhang et al. 2020	D0	CHN	96228520	BGISEQ	PE100	53	female	25.42
R0536V1	R0536	Berberine	Zhang et al. 2020	D0	CHN	96323161	BGISEQ	PE100	54	male	24.02
R0537V1	R0537	Berberine	Zhang et al. 2020	D0	CHN	142830736	BGISEQ	PE100	52	male	25.71
R0608V1	R0608	Berberine	Zhang et al. 2020	D0	CHN	163529105	BGISEQ	PE100	65	male	25.41
R0620V1	R0620	Berberine	Zhang et al. 2020	D0	CHN	149516849	BGISEQ	PE100	35	female	27.34
R0621V1	R0621	Berberine	Zhang et al. 2020	D0	CHN	136068685	BGISEQ	PE100	59	female	23.83
R0626V1	R0626	Berberine	Zhang et al. 2020	D0	CHN	156209644	BGISEQ	PE100	52	female	22.86
R0701V1	R0701	Berberine	Zhang et al. 2020	D0	CHN	140680504	BGISEQ	PE100	39	male	29.98
R0702V1	R0702	Berberine	Zhang et al. 2020	D0	CHN	174446920	BGISEQ	PE100	58	male	21.26
R0718V1	R0718	Berberine	Zhang et al. 2020	D0	CHN	145168768	BGISEQ	PE100	40	male	24.96
R0721V1	R0721	Berberine	Zhang et al. 2020	D0	CHN	159237628	BGISEQ	PE100	59	male	19.59
R0723V1	R0723	Berberine	Zhang et al. 2020	D0	CHN	87422695	BGISEQ	PE100	58	female	23.01
R0803V1	R0803	Berberine	Zhang et al. 2020	D0	CHN	103820790	BGISEQ	PE100	51	male	26.3
R0813V1	R0813	Berberine	Zhang et al. 2020	D0	CHN	225516108	BGISEQ	PE100	52	female	23.42
R0817V1	R0817	Berberine	Zhang et al. 2020	D0	CHN	109686575	BGISEQ	PE100	48	female	22.94
R0823V1	R0823	Berberine	Zhang et al. 2020	D0	CHN	80366145	BGISEQ	PE100	49	male	26.12
R0826V1	R0826	Berberine	Zhang et al. 2020	D0	CHN	69874418	BGISEQ	PE100	45	female	27.78
R0901V1	R0901	Berberine	Zhang et al. 2020	D0	CHN	141144218	BGISEQ	PE100	58	male	22.15
R1002V1	R1002	Berberine	Zhang et al. 2020	D0	CHN	127400818	BGISEQ	PE100	60	female	19.43
R1010V1	R1010	Berberine	Zhang et al. 2020	D0	CHN	113899744	BGISEQ	PE100	41	male	25.06
R1018V1	R1018	Berberine	Zhang et al. 2020	D0	CHN	77437982	BGISEQ	PE100	46	male	32.73
R1021V1	R1021	Berberine	Zhang et al. 2020	D0	CHN	178857396	BGISEQ	PE100	34	male	25.7
R1022V1	R1022	Berberine	Zhang et al. 2020	D0	CHN	107937349	BGISEQ	PE100	49	male	27.59
R1024V1	R1024	Berberine	Zhang et al. 2020	D0	CHN	63771282	BGISEQ	PE100	57	female	25.89
R1111V1	R1111	Berberine	Zhang et al. 2020	D0	CHN	273728424	BGISEQ	PE100	56	female	30.85
R1114V1	R1114	Berberine	Zhang et al. 2020	D0	CHN	88042900	BGISEQ	PE100	61	female	21.48
R1117V1	R1117	Berberine	Zhang et al. 2020	D0	CHN	57391362	BGISEQ	PE100	52	female	26.95
R1124V1	R1124	Berberine	Zhang et al. 2020	D0	CHN	134182566	BGISEQ	PE100	52	male	24.49
R1210V1	R1210	Berberine	Zhang et al. 2020	D0	CHN	82111704	BGISEQ	PE100	63	female	30.36
R1213V1	R1213	Berberine	Zhang et al. 2020	D0	CHN	51266998	BGISEQ	PE100	70	female	28.15
R1401V1	R1401	Berberine	Zhang et al. 2020	D0	CHN	138425650	BGISEQ	PE100	43	male	29.04
R1404V1	R1404	Berberine	Zhang et al. 2020	D0	CHN	189009064	BGISEQ	PE100	36	male	34.34
R1405V1	R1405	Berberine	Zhang et al. 2020	D0	CHN	178477927	BGISEQ	PE100	61	male	31.25
R1412V1	R1412	Berberine	Zhang et al. 2020	D0	CHN	121880537	BGISEQ	PE100	57	male	29.74
R1415V1	R1415	Berberine	Zhang et al. 2020	D0	CHN	118530591	BGISEQ	PE100	41	male	25.95
R1416V1	R1416	Berberine	Zhang et al. 2020	D0	CHN	96399755	BGISEQ	PE100	32	female	30.08
R1508V1	R1508	Berberine	Zhang et al. 2020	D0	CHN	203057379	BGISEQ	PE100	52	male	29.35
R1617V1	R1617	Berberine	Zhang et al. 2020	D0	CHN	99107651	BGISEQ	PE100	49	female	27.06
R1621V1	R1621	Berberine	Zhang et al. 2020	D0	CHN	156313446	BGISEQ	PE100	68	female	24.75
R1625V1	R1625	Berberine	Zhang et al. 2020	D0	CHN	175166330	BGISEQ	PE100	70	female	23.01
R1701V1	R1701	Berberine	Zhang et al. 2020	D0	CHN	96669624	BGISEQ	PE100	52	female	25.86
R1705V1	R1705	Berberine	Zhang et al. 2020	D0	CHN	184844421	BGISEQ	PE100	55	female	21.94
R1804V1	R1804	Berberine	Zhang et al. 2020	D0	CHN	188304647	BGISEQ	PE100	66	male	28.36
R1806V1	R1806	Berberine	Zhang et al. 2020	D0	CHN	128679923	BGISEQ	PE100	41	male	24.24
R1811V1	R1811	Berberine	Zhang et al. 2020	D0	CHN	172024512	BGISEQ	PE100	60	male	30.67
R1908V1	R1908	Berberine	Zhang et al. 2020	D0	CHN	131076378	BGISEQ	PE100	52	male	27.04
R2014V1	R2014	Berberine	Zhang et al. 2020	D0	CHN	172692684	BGISEQ	PE100	49	male	29.07
R2017V1	R2017	Berberine	Zhang et al. 2020	D0	CHN	165894678	BGISEQ	PE100	34	male	20.84
R2021V1	R2021	Berberine	Zhang et al. 2020	D0	CHN	161146720	BGISEQ	PE100	53	female	21.87
R2027V1	R2027	Berberine	Zhang et al. 2020	D0	CHN	157566653	BGISEQ	PE100	34	male	22.37
R0101V5	R0101	Berberine	Zhang et al. 2020	D84	CHN	124589587	BGISEQ	PE100	59	male	26.3
R0109V5	R0109	Berberine	Zhang et al. 2020	D84	CHN	120820143	BGISEQ	PE100	69	male	21.86
R0113V5	R0113	Berberine	Zhang et al. 2020	D84	CHN	186250641	BGISEQ	PE100	37	female	25.59
R0122V5	R0122	Berberine	Zhang et al. 2020	D84	CHN	176308542	BGISEQ	PE100	49	female	26.91
R0133V5	R0133	Berberine	Zhang et al. 2020	D84	CHN	105369612	BGISEQ	PE100	66	female	23.35
R0138V5	R0138	Berberine	Zhang et al. 2020	D84	CHN	86098036	BGISEQ	PE100	67	male	22.35
R0142V5	R0142	Berberine	Zhang et al. 2020	D84	CHN	162339653	BGISEQ	PE100	56	male	20.76
R0143V5	R0143	Berberine	Zhang et al. 2020	D84	CHN	167831155	BGISEQ	PE100	36	male	25.65
R0149V5	R0149	Berberine	Zhang et al. 2020	D84	CHN	159113099	BGISEQ	PE100	50	male	22.99
R0156V5	R0156	Berberine	Zhang et al. 2020	D84	CHN	121237805	BGISEQ	PE100	55	female	28.6
R0158V5	R0158	Berberine	Zhang et al. 2020	D84	CHN	191231193	BGISEQ	PE100	61	male	22.51
R0164V5	R0164	Berberine	Zhang et al. 2020	D84	CHN	151272976	BGISEQ	PE100	33	male	27.35
R0211V5	R0211	Berberine	Zhang et al. 2020	D84	CHN	143456954	BGISEQ	PE100	64	male	36.06
R0214V5	R0214	Berberine	Zhang et al. 2020	D84	CHN	84776861	BGISEQ	PE100	36	male	28.25
R0215V5	R0215	Berberine	Zhang et al. 2020	D84	CHN	119363921	BGISEQ	PE100	66	female	23.15
R0217V5	R0217	Berberine	Zhang et al. 2020	D84	CHN	146333224	BGISEQ	PE100	41	female	22.38
R0223V5	R0223	Berberine	Zhang et al. 2020	D84	CHN	221376479	BGISEQ	PE100	59	male	27.47
R0229V5	R0229	Berberine	Zhang et al. 2020	D84	CHN	88341941	BGISEQ	PE100	41	female	23.62
R0232V5	R0232	Berberine	Zhang et al. 2020	D84	CHN	147370718	BGISEQ	PE100	65	male	27.07
R0241V5	R0241	Berberine	Zhang et al. 2020	D84	CHN	84525407	BGISEQ	PE100	62	male	24.8
R0245V5	R0245	Berberine	Zhang et al. 2020	D84	CHN	123932206	BGISEQ	PE100	44	female	20.95
R0309V5	R0309	Berberine	Zhang et al. 2020	D84	CHN	120986409	BGISEQ	PE100	69	male	24.8
R0312V5	R0312	Berberine	Zhang et al. 2020	D84	CHN	211902769	BGISEQ	PE100	61	male	24.22
R0313V5	R0313	Berberine	Zhang et al. 2020	D84	CHN	130360958	BGISEQ	PE100	33	male	24.91
R0318V5	R0318	Berberine	Zhang et al. 2020	D84	CHN	79444818	BGISEQ	PE100	67	female	20.22
R0320V5	R0320	Berberine	Zhang et al. 2020	D84	CHN	93748342	BGISEQ	PE100	46	male	28.67
R0404V5	R0404	Berberine	Zhang et al. 2020	D84	CHN	172874195	BGISEQ	PE100	59	female	24.61
R0406V5	R0406	Berberine	Zhang et al. 2020	D84	CHN	128558696	BGISEQ	PE100	42	male	33.64
R0407V5	R0407	Berberine	Zhang et al. 2020	D84	CHN	149606720	BGISEQ	PE100	68	male	23.21
R0414V5	R0414	Berberine	Zhang et al. 2020	D84	CHN	170695572	BGISEQ	PE100	54	male	22.84
R0501V5	R0501	Berberine	Zhang et al. 2020	D84	CHN	174257796	BGISEQ	PE100	65	male	24.16
R0509V5	R0509	Berberine	Zhang et al. 2020	D84	CHN	132222821	BGISEQ	PE100	46	male	22.37
R0512V5	R0512	Berberine	Zhang et al. 2020	D84	CHN	90730167	BGISEQ	PE100	39	female	27.33
R0517V5	R0517	Berberine	Zhang et al. 2020	D84	CHN	184994073	BGISEQ	PE100	42	male	23.32
R0529V5	R0529	Berberine	Zhang et al. 2020	D84	CHN	158531111	BGISEQ	PE100	40	male	26.46
R0533V5	R0533	Berberine	Zhang et al. 2020	D84	CHN	163277177	BGISEQ	PE100	53	female	24.31
R0536V5	R0536	Berberine	Zhang et al. 2020	D84	CHN	109445399	BGISEQ	PE100	54	male	24.3
R0537V5	R0537	Berberine	Zhang et al. 2020	D84	CHN	129315207	BGISEQ	PE100	52	male	25.45
R0608V5	R0608	Berberine	Zhang et al. 2020	D84	CHN	103036188	BGISEQ	PE100	65	male	24.55
R0620V5	R0620	Berberine	Zhang et al. 2020	D84	CHN	149819131	BGISEQ	PE100	35	female	26.3
R0621V5	R0621	Berberine	Zhang et al. 2020	D84	CHN	109391078	BGISEQ	PE100	59	female	22.39
R0626V5	R0626	Berberine	Zhang et al. 2020	D84	CHN	81854697	BGISEQ	PE100	52	female	22.29
R0701V5	R0701	Berberine	Zhang et al. 2020	D84	CHN	197441010	BGISEQ	PE100	39	male	30.61
R0702V5	R0702	Berberine	Zhang et al. 2020	D84	CHN	121767266	BGISEQ	PE100	58	male	21.61
R0718V5	R0718	Berberine	Zhang et al. 2020	D84	CHN	155098373	BGISEQ	PE100	40	male	23.94
R0721V5	R0721	Berberine	Zhang et al. 2020	D84	CHN	153629545	BGISEQ	PE100	59	male	18.61
R0723V5	R0723	Berberine	Zhang et al. 2020	D84	CHN	158808558	BGISEQ	PE100	58	female	22.19
R0803V5	R0803	Berberine	Zhang et al. 2020	D84	CHN	171032401	BGISEQ	PE100	51	male	25.95
R0813V5	R0813	Berberine	Zhang et al. 2020	D84	CHN	127341118	BGISEQ	PE100	52	female	22.6
R0817V5	R0817	Berberine	Zhang et al. 2020	D84	CHN	190023304	BGISEQ	PE100	48	female	19.78
R0823V5	R0823	Berberine	Zhang et al. 2020	D84	CHN	146007530	BGISEQ	PE100	49	male	26.12
R0826V5	R0826	Berberine	Zhang et al. 2020	D84	CHN	141106622	BGISEQ	PE100	45	female	26
R0901V5	R0901	Berberine	Zhang et al. 2020	D84	CHN	107500687	BGISEQ	PE100	58	male	22.32
R1002V5	R1002	Berberine	Zhang et al. 2020	D84	CHN	66449102	BGISEQ	PE100	60	female	19.05
R1010V5	R1010	Berberine	Zhang et al. 2020	D84	CHN	82836855	BGISEQ	PE100	41	male	23.27
R1018V5	R1018	Berberine	Zhang et al. 2020	D84	CHN	103594443	BGISEQ	PE100	46	male	32.05
R1021V5	R1021	Berberine	Zhang et al. 2020	D84	CHN	64777110	BGISEQ	PE100	34	male	25.18
R1022V5	R1022	Berberine	Zhang et al. 2020	D84	CHN	79540582	BGISEQ	PE100	49	male	25.96
R1024V5	R1024	Berberine	Zhang et al. 2020	D84	CHN	104536245	BGISEQ	PE100	57	female	25.07
R1111V5	R1111	Berberine	Zhang et al. 2020	D84	CHN	148737778	BGISEQ	PE100	56	female	29.57
R1114V5	R1114	Berberine	Zhang et al. 2020	D84	CHN	154261258	BGISEQ	PE100	61	female	21.48
R1117V5	R1117	Berberine	Zhang et al. 2020	D84	CHN	194266493	BGISEQ	PE100	52	female	25.39
R1124V5	R1124	Berberine	Zhang et al. 2020	D84	CHN	193846304	BGISEQ	PE100	52	male	23.51
R1210V5	R1210	Berberine	Zhang et al. 2020	D84	CHN	148054428	BGISEQ	PE100	63	female	31.04
R1213V5	R1213	Berberine	Zhang et al. 2020	D84	CHN	77227512	BGISEQ	PE100	70	female	24.86
R1401V5	R1401	Berberine	Zhang et al. 2020	D84	CHN	142827119	BGISEQ	PE100	43	male	28.09
R1404V5	R1404	Berberine	Zhang et al. 2020	D84	CHN	148760328	BGISEQ	PE100	36	male	33.44
R1405V5	R1405	Berberine	Zhang et al. 2020	D84	CHN	122748815	BGISEQ	PE100	61	male	30.47
R1412V5	R1412	Berberine	Zhang et al. 2020	D84	CHN	265590183	BGISEQ	PE100	57	male	27.51
R1415V5	R1415	Berberine	Zhang et al. 2020	D84	CHN	124805275	BGISEQ	PE100	41	male	24.91
R1416V5	R1416	Berberine	Zhang et al. 2020	D84	CHN	107900266	BGISEQ	PE100	32	female	29.69
R1508V5	R1508	Berberine	Zhang et al. 2020	D84	CHN	175797154	BGISEQ	PE100	52	male	28.41
R1617V5	R1617	Berberine	Zhang et al. 2020	D84	CHN	109825074	BGISEQ	PE100	49	female	24.56
R1621V5	R1621	Berberine	Zhang et al. 2020	D84	CHN	162946471	BGISEQ	PE100	68	female	24.54
R1625V5	R1625	Berberine	Zhang et al. 2020	D84	CHN	89587217	BGISEQ	PE100	70	female	22.39
R1701V5	R1701	Berberine	Zhang et al. 2020	D84	CHN	170676286	BGISEQ	PE100	52	female	24.99
R1705V5	R1705	Berberine	Zhang et al. 2020	D84	CHN	152670573	BGISEQ	PE100	55	female	21.75
R1804V5	R1804	Berberine	Zhang et al. 2020	D84	CHN	133378342	BGISEQ	PE100	66	male	28.36
R1806V5	R1806	Berberine	Zhang et al. 2020	D84	CHN	115522840	BGISEQ	PE100	41	male	24.79
R1811V5	R1811	Berberine	Zhang et al. 2020	D84	CHN	102310614	BGISEQ	PE100	60	male	29.7
R1908V5	R1908	Berberine	Zhang et al. 2020	D84	CHN	201433984	BGISEQ	PE100	52	male	26.7
R2014V5	R2014	Berberine	Zhang et al. 2020	D84	CHN	211395530	BGISEQ	PE100	49	male	27.83
R2017V5	R2017	Berberine	Zhang et al. 2020	D84	CHN	146018034	BGISEQ	PE100	34	male	20.84
R2021V5	R2021	Berberine	Zhang et al. 2020	D84	CHN	89872963	BGISEQ	PE100	53	female	20.77
R2027V5	R2027	Berberine	Zhang et al. 2020	D84	CHN	116624776	BGISEQ	PE100	34	male	21.26
R0104V1	R0104	Placebo	Zhang et al. 2020	D0	CHN	105378351	BGISEQ	PE100	44	male	33.57
R0108V1	R0108	Placebo	Zhang et al. 2020	D0	CHN	58156143	BGISEQ	PE100	53	female	22.27
R0115V1	R0115	Placebo	Zhang et al. 2020	D0	CHN	59650945	BGISEQ	PE100	48	male	31.65
R0116V1	R0116	Placebo	Zhang et al. 2020	D0	CHN	71696770	BGISEQ	PE100	54	male	31.31
R0120V1	R0120	Placebo	Zhang et al. 2020	D0	CHN	155196285	BGISEQ	PE100	58	female	22.78
R0135V1	R0135	Placebo	Zhang et al. 2020	D0	CHN	109979524	BGISEQ	PE100	63	male	23.43
R0139V1	R0139	Placebo	Zhang et al. 2020	D0	CHN	91044132	BGISEQ	PE100	37	male	22.07
R0145V1	R0145	Placebo	Zhang et al. 2020	D0	CHN	94105911	BGISEQ	PE100	60	female	20.45
R0148V1	R0148	Placebo	Zhang et al. 2020	D0	CHN	172666796	BGISEQ	PE100	37	female	22.97
R0150V1	R0150	Placebo	Zhang et al. 2020	D0	CHN	100768617	BGISEQ	PE100	61	female	23.44
R0162V1	R0162	Placebo	Zhang et al. 2020	D0	CHN	163732824	BGISEQ	PE100	56	female	26.14
R0206V1	R0206	Placebo	Zhang et al. 2020	D0	CHN	138919562	BGISEQ	PE100	47	female	25.2
R0207V1	R0207	Placebo	Zhang et al. 2020	D0	CHN	61326034	BGISEQ	PE100	56	male	28.4
R0209V1	R0209	Placebo	Zhang et al. 2020	D0	CHN	89808243	BGISEQ	PE100	57	female	23.92
R0216V1	R0216	Placebo	Zhang et al. 2020	D0	CHN	116135628	BGISEQ	PE100	58	female	25.22
R0221V1	R0221	Placebo	Zhang et al. 2020	D0	CHN	100630917	BGISEQ	PE100	36	male	32.79
R0226V1	R0226	Placebo	Zhang et al. 2020	D0	CHN	54849160	BGISEQ	PE100	70	male	26.96
R0230V1	R0230	Placebo	Zhang et al. 2020	D0	CHN	91379466	BGISEQ	PE100	45	female	34.95
R0231V1	R0231	Placebo	Zhang et al. 2020	D0	CHN	260813148	BGISEQ	PE100	47	male	25.97
R0242V1	R0242	Placebo	Zhang et al. 2020	D0	CHN	114027716	BGISEQ	PE100	57	male	24.22
R0305V1	R0305	Placebo	Zhang et al. 2020	D0	CHN	92905127	BGISEQ	PE100	60	female	25.42
R0308V1	R0308	Placebo	Zhang et al. 2020	D0	CHN	99359954	BGISEQ	PE100	51	male	30.12
R0323V1	R0323	Placebo	Zhang et al. 2020	D0	CHN	135044635	BGISEQ	PE100	40	female	33.59
R0324V1	R0324	Placebo	Zhang et al. 2020	D0	CHN	72993402	BGISEQ	PE100	58	male	25.71
R0325V1	R0325	Placebo	Zhang et al. 2020	D0	CHN	133917719	BGISEQ	PE100	48	male	23.53
R0401V1	R0401	Placebo	Zhang et al. 2020	D0	CHN	100912583	BGISEQ	PE100	54	female	25.22
R0409V1	R0409	Placebo	Zhang et al. 2020	D0	CHN	87968251	BGISEQ	PE100	62	male	19.92
R0418V1	R0418	Placebo	Zhang et al. 2020	D0	CHN	106477846	BGISEQ	PE100	30	male	34.29
R0420V1	R0420	Placebo	Zhang et al. 2020	D0	CHN	136039680	BGISEQ	PE100	69	male	25.88
R0421V1	R0421	Placebo	Zhang et al. 2020	D0	CHN	185397434	BGISEQ	PE100	64	female	32.03
R0506V1	R0506	Placebo	Zhang et al. 2020	D0	CHN	80247059	BGISEQ	PE100	64	female	28.33
R0507V1	R0507	Placebo	Zhang et al. 2020	D0	CHN	81129919	BGISEQ	PE100	49	male	21.67
R0513V1	R0513	Placebo	Zhang et al. 2020	D0	CHN	173047868	BGISEQ	PE100	36	male	28.57
R0532V1	R0532	Placebo	Zhang et al. 2020	D0	CHN	130186601	BGISEQ	PE100	62	female	26.52
R0607V1	R0607	Placebo	Zhang et al. 2020	D0	CHN	90828231	BGISEQ	PE100	66	female	28.04
R0611V1	R0611	Placebo	Zhang et al. 2020	D0	CHN	289071243	BGISEQ	PE100	49	male	25.95
R0613V1	R0613	Placebo	Zhang et al. 2020	D0	CHN	191159158	BGISEQ	PE100	54	male	30.84
R0622V1	R0622	Placebo	Zhang et al. 2020	D0	CHN	118773405	BGISEQ	PE100	63	male	25.04
R0627V1	R0627	Placebo	Zhang et al. 2020	D0	CHN	194592976	BGISEQ	PE100	42	male	28.55
R0704V1	R0704	Placebo	Zhang et al. 2020	D0	CHN	150985541	BGISEQ	PE100	59	female	22.47
R0708V1	R0708	Placebo	Zhang et al. 2020	D0	CHN	158146700	BGISEQ	PE100	44	male	26.67
R0711V1	R0711	Placebo	Zhang et al. 2020	D0	CHN	145201338	BGISEQ	PE100	51	female	23.44
R0715V1	R0715	Placebo	Zhang et al. 2020	D0	CHN	132041843	BGISEQ	PE100	49	male	25.54
R0719V1	R0719	Placebo	Zhang et al. 2020	D0	CHN	225595710	BGISEQ	PE100	61	male	24.91
R0726V1	R0726	Placebo	Zhang et al. 2020	D0	CHN	158172740	BGISEQ	PE100	66	male	24.8
R0804V1	R0804	Placebo	Zhang et al. 2020	D0	CHN	94182461	BGISEQ	PE100	64	female	29.78
R0814V1	R0814	Placebo	Zhang et al. 2020	D0	CHN	243620828	BGISEQ	PE100	55	male	28.27
R0815V1	R0815	Placebo	Zhang et al. 2020	D0	CHN	141395434	BGISEQ	PE100	54	female	24.06
R0819V1	R0819	Placebo	Zhang et al. 2020	D0	CHN	68927646	BGISEQ	PE100	42	female	28.13
R0821V1	R0821	Placebo	Zhang et al. 2020	D0	CHN	114183348	BGISEQ	PE100	29	male	32.1
R0912V1	R0912	Placebo	Zhang et al. 2020	D0	CHN	154819147	BGISEQ	PE100	69	female	25.64
R0916V1	R0916	Placebo	Zhang et al. 2020	D0	CHN	81820964	BGISEQ	PE100	50	male	23.58
R1001V1	R1001	Placebo	Zhang et al. 2020	D0	CHN	84863215	BGISEQ	PE100	36	female	28.89
R1006V1	R1006	Placebo	Zhang et al. 2020	D0	CHN	112947194	BGISEQ	PE100	28	male	29.4
R1012V1	R1012	Placebo	Zhang et al. 2020	D0	CHN	54784459	BGISEQ	PE100	41	male	23.6
R1023V1	R1023	Placebo	Zhang et al. 2020	D0	CHN	124309458	BGISEQ	PE100	46	male	23.32
R1025V1	R1025	Placebo	Zhang et al. 2020	D0	CHN	113969515	BGISEQ	PE100	40	male	26.96
R1029V1	R1029	Placebo	Zhang et al. 2020	D0	CHN	94064258	BGISEQ	PE100	54	male	24.16
R1105V1	R1105	Placebo	Zhang et al. 2020	D0	CHN	103795222	BGISEQ	PE100	48	male	24.69
R1115V1	R1115	Placebo	Zhang et al. 2020	D0	CHN	170667627	BGISEQ	PE100	61	female	23.5
R1116V1	R1116	Placebo	Zhang et al. 2020	D0	CHN	108395837	BGISEQ	PE100	44	female	28
R1121V1	R1121	Placebo	Zhang et al. 2020	D0	CHN	313878607	BGISEQ	PE100	52	male	26.12
R1123V1	R1123	Placebo	Zhang et al. 2020	D0	CHN	183018841	BGISEQ	PE100	53	male	24.34
R1203V1	R1203	Placebo	Zhang et al. 2020	D0	CHN	143922328	BGISEQ	PE100	48	male	24.66
R1215V1	R1215	Placebo	Zhang et al. 2020	D0	CHN	86913589	BGISEQ	PE100	61	female	21.43
R1221V1	R1221	Placebo	Zhang et al. 2020	D0	CHN	76327868	BGISEQ	PE100	61	female	30.47
R1308V1	R1308	Placebo	Zhang et al. 2020	D0	CHN	117337084	BGISEQ	PE100	65	female	27.24
R1310V1	R1310	Placebo	Zhang et al. 2020	D0	CHN	115742854	BGISEQ	PE100	50	male	25.39
R1403V1	R1403	Placebo	Zhang et al. 2020	D0	CHN	148767978	BGISEQ	PE100	48	female	26.64
R1410V1	R1410	Placebo	Zhang et al. 2020	D0	CHN	182796362	BGISEQ	PE100	49	male	23.18
R1420V1	R1420	Placebo	Zhang et al. 2020	D0	CHN	181889193	BGISEQ	PE100	58	male	29.03
R1421V1	R1421	Placebo	Zhang et al. 2020	D0	CHN	185237422	BGISEQ	PE100	54	male	25.06
R1424V1	R1424	Placebo	Zhang et al. 2020	D0	CHN	112780298	BGISEQ	PE100	52	male	25.61
R1501V1	R1501	Placebo	Zhang et al. 2020	D0	CHN	174903781	BGISEQ	PE100	65	male	21.79
R1601V1	R1601	Placebo	Zhang et al. 2020	D0	CHN	120414512	BGISEQ	PE100	66	male	25.31
R1605V1	R1605	Placebo	Zhang et al. 2020	D0	CHN	108550033	BGISEQ	PE100	61	male	21.53
R1612V1	R1612	Placebo	Zhang et al. 2020	D0	CHN	164788330	BGISEQ	PE100	37	female	20.58
R1613V1	R1613	Placebo	Zhang et al. 2020	D0	CHN	144319965	BGISEQ	PE100	51	male	29.07
R1704V1	R1704	Placebo	Zhang et al. 2020	D0	CHN	241910646	BGISEQ	PE100	52	male	26.7
R1706V1	R1706	Placebo	Zhang et al. 2020	D0	CHN	154322947	BGISEQ	PE100	64	female	29.78
R1718V1	R1718	Placebo	Zhang et al. 2020	D0	CHN	126846664	BGISEQ	PE100	43	female	22.38
R1722V1	R1722	Placebo	Zhang et al. 2020	D0	CHN	114751973	BGISEQ	PE100	41	female	30.83
R1724V1	R1724	Placebo	Zhang et al. 2020	D0	CHN	148000288	BGISEQ	PE100	56	female	23.83
R1814V1	R1814	Placebo	Zhang et al. 2020	D0	CHN	124684326	BGISEQ	PE100	59	male	26.06
R1816V1	R1816	Placebo	Zhang et al. 2020	D0	CHN	123561075	BGISEQ	PE100	41	male	24.54
R1817V1	R1817	Placebo	Zhang et al. 2020	D0	CHN	79805474	BGISEQ	PE100	57	male	23.51
R1823V1	R1823	Placebo	Zhang et al. 2020	D0	CHN	166907811	BGISEQ	PE100	53	female	21.22
R1824V1	R1824	Placebo	Zhang et al. 2020	D0	CHN	148880148	BGISEQ	PE100	44	male	29.92
R1911V1	R1911	Placebo	Zhang et al. 2020	D0	CHN	139789960	BGISEQ	PE100	56	female	23.94
R2008V1	R2008	Placebo	Zhang et al. 2020	D0	CHN	184636406	BGISEQ	PE100	67	female	25
R2009V1	R2009	Placebo	Zhang et al. 2020	D0	CHN	117377352	BGISEQ	PE100	54	female	26.62
R2012V1	R2012	Placebo	Zhang et al. 2020	D0	CHN	164029406	BGISEQ	PE100	48	male	33.5
R2018V1	R2018	Placebo	Zhang et al. 2020	D0	CHN	121538138	BGISEQ	PE100	48	male	30.98
R2020V1	R2020	Placebo	Zhang et al. 2020	D0	CHN	121914399	BGISEQ	PE100	59	female	28.24
R2024V1	R2024	Placebo	Zhang et al. 2020	D0	CHN	181389985	BGISEQ	PE100	34	male	26.38
R2030V1	R2030	Placebo	Zhang et al. 2020	D0	CHN	141861436	BGISEQ	PE100	51	male	26.81
R0104V5	R0104	Placebo	Zhang et al. 2020	D84	CHN	165606695	BGISEQ	PE100	44	male	33.22
R0108V5	R0108	Placebo	Zhang et al. 2020	D84	CHN	137359334	BGISEQ	PE100	53	female	22.78
R0115V5	R0115	Placebo	Zhang et al. 2020	D84	CHN	147088448	BGISEQ	PE100	48	male	31.33
R0116V5	R0116	Placebo	Zhang et al. 2020	D84	CHN	114971041	BGISEQ	PE100	54	male	31.09
R0120V5	R0120	Placebo	Zhang et al. 2020	D84	CHN	130255037	BGISEQ	PE100	58	female	22.35
R0135V5	R0135	Placebo	Zhang et al. 2020	D84	CHN	137367362	BGISEQ	PE100	63	male	23.49
R0139V5	R0139	Placebo	Zhang et al. 2020	D84	CHN	134872370	BGISEQ	PE100	37	male	22.93
R0145V5	R0145	Placebo	Zhang et al. 2020	D84	CHN	142577010	BGISEQ	PE100	60	female	20.06
R0148V5	R0148	Placebo	Zhang et al. 2020	D84	CHN	112554892	BGISEQ	PE100	37	female	22.89
R0150V5	R0150	Placebo	Zhang et al. 2020	D84	CHN	150896159	BGISEQ	PE100	61	female	22.42
R0162V5	R0162	Placebo	Zhang et al. 2020	D84	CHN	73995438	BGISEQ	PE100	56	female	25.61
R0206V5	R0206	Placebo	Zhang et al. 2020	D84	CHN	91588007	BGISEQ	PE100	47	female	23.83
R0207V5	R0207	Placebo	Zhang et al. 2020	D84	CHN	96981037	BGISEQ	PE100	56	male	27.4
R0209V5	R0209	Placebo	Zhang et al. 2020	D84	CHN	164605564	BGISEQ	PE100	57	female	23.71
R0216V5	R0216	Placebo	Zhang et al. 2020	D84	CHN	131839807	BGISEQ	PE100	58	female	23.59
R0221V5	R0221	Placebo	Zhang et al. 2020	D84	CHN	147373699	BGISEQ	PE100	36	male	32.45
R0226V5	R0226	Placebo	Zhang et al. 2020	D84	CHN	120214447	BGISEQ	PE100	70	male	26.4
R0230V5	R0230	Placebo	Zhang et al. 2020	D84	CHN	135006423	BGISEQ	PE100	45	female	32.72
R0231V5	R0231	Placebo	Zhang et al. 2020	D84	CHN	119147211	BGISEQ	PE100	47	male	24.46
R0242V5	R0242	Placebo	Zhang et al. 2020	D84	CHN	153748168	BGISEQ	PE100	57	male	24.05
R0305V5	R0305	Placebo	Zhang et al. 2020	D84	CHN	109825733	BGISEQ	PE100	60	female	25.16
R0308V5	R0308	Placebo	Zhang et al. 2020	D84	CHN	107046134	BGISEQ	PE100	51	male	29.38
R0323V5	R0323	Placebo	Zhang et al. 2020	D84	CHN	202259794	BGISEQ	PE100	40	female	32.93
R0324V5	R0324	Placebo	Zhang et al. 2020	D84	CHN	117283521	BGISEQ	PE100	58	male	25.75
R0325V5	R0325	Placebo	Zhang et al. 2020	D84	CHN	148865500	BGISEQ	PE100	48	male	24.43
R0401V5	R0401	Placebo	Zhang et al. 2020	D84	CHN	133975304	BGISEQ	PE100	54	female	24.84
R0409V5	R0409	Placebo	Zhang et al. 2020	D84	CHN	157172855	BGISEQ	PE100	62	male	17.58
R0418V5	R0418	Placebo	Zhang et al. 2020	D84	CHN	133510146	BGISEQ	PE100	30	male	31.35
R0420V5	R0420	Placebo	Zhang et al. 2020	D84	CHN	177229595	BGISEQ	PE100	69	male	25.41
R0421V5	R0421	Placebo	Zhang et al. 2020	D84	CHN	157990315	BGISEQ	PE100	64	female	31.25
R0506V5	R0506	Placebo	Zhang et al. 2020	D84	CHN	99736448	BGISEQ	PE100	64	female	27.43
R0507V5	R0507	Placebo	Zhang et al. 2020	D84	CHN	155835636	BGISEQ	PE100	49	male	21.12
R0513V5	R0513	Placebo	Zhang et al. 2020	D84	CHN	158376264	BGISEQ	PE100	36	male	28.51
R0532V5	R0532	Placebo	Zhang et al. 2020	D84	CHN	93675094	BGISEQ	PE100	62	female	25.15
R0607V5	R0607	Placebo	Zhang et al. 2020	D84	CHN	169705997	BGISEQ	PE100	66	female	28.04
R0611V5	R0611	Placebo	Zhang et al. 2020	D84	CHN	107034465	BGISEQ	PE100	49	male	25.09
R0613V5	R0613	Placebo	Zhang et al. 2020	D84	CHN	206812312	BGISEQ	PE100	54	male	32.27
R0622V5	R0622	Placebo	Zhang et al. 2020	D84	CHN	171308506	BGISEQ	PE100	63	male	24.44
R0627V5	R0627	Placebo	Zhang et al. 2020	D84	CHN	95148795	BGISEQ	PE100	42	male	28.72
R0704V5	R0704	Placebo	Zhang et al. 2020	D84	CHN	106550525	BGISEQ	PE100	59	female	21.76
R0708V5	R0708	Placebo	Zhang et al. 2020	D84	CHN	108055537	BGISEQ	PE100	44	male	25.53
R0711V5	R0711	Placebo	Zhang et al. 2020	D84	CHN	119712890	BGISEQ	PE100	51	female	22.66
R0715V5	R0715	Placebo	Zhang et al. 2020	D84	CHN	89699883	BGISEQ	PE100	49	male	25.54
R0719V5	R0719	Placebo	Zhang et al. 2020	D84	CHN	69667497	BGISEQ	PE100	61	male	23.53
R0726V5	R0726	Placebo	Zhang et al. 2020	D84	CHN	79992938	BGISEQ	PE100	66	male	24.27
R0804V5	R0804	Placebo	Zhang et al. 2020	D84	CHN	179667004	BGISEQ	PE100	64	female	29.56
R0814V5	R0814	Placebo	Zhang et al. 2020	D84	CHN	68302525	BGISEQ	PE100	55	male	27.68
R0815V5	R0815	Placebo	Zhang et al. 2020	D84	CHN	90321931	BGISEQ	PE100	54	female	24.22
R0819V5	R0819	Placebo	Zhang et al. 2020	D84	CHN	204224850	BGISEQ	PE100	42	female	26.56
R0821V5	R0821	Placebo	Zhang et al. 2020	D84	CHN	156870722	BGISEQ	PE100	29	male	30.56
R0912V5	R0912	Placebo	Zhang et al. 2020	D84	CHN	146530457	BGISEQ	PE100	69	female	24.72
R0916V5	R0916	Placebo	Zhang et al. 2020	D84	CHN	81187893	BGISEQ	PE100	50	male	22.77
R1001V5	R1001	Placebo	Zhang et al. 2020	D84	CHN	103372334	BGISEQ	PE100	36	female	27.77
R1006V5	R1006	Placebo	Zhang et al. 2020	D84	CHN	184985938	BGISEQ	PE100	28	male	28.44
R1012V5	R1012	Placebo	Zhang et al. 2020	D84	CHN	93422215	BGISEQ	PE100	41	male	22.91
R1023V5	R1023	Placebo	Zhang et al. 2020	D84	CHN	106083373	BGISEQ	PE100	46	male	22.51
R1025V5	R1025	Placebo	Zhang et al. 2020	D84	CHN	131900337	BGISEQ	PE100	40	male	26.64
R1029V5	R1029	Placebo	Zhang et al. 2020	D84	CHN	228432609	BGISEQ	PE100	54	male	22.41
R1105V5	R1105	Placebo	Zhang et al. 2020	D84	CHN	102970348	BGISEQ	PE100	48	male	25.93
R1115V5	R1115	Placebo	Zhang et al. 2020	D84	CHN	120191348	BGISEQ	PE100	61	female	24.99
R1116V5	R1116	Placebo	Zhang et al. 2020	D84	CHN	55556764	BGISEQ	PE100	44	female	27.11
R1121V5	R1121	Placebo	Zhang et al. 2020	D84	CHN	179722030	BGISEQ	PE100	52	male	26.45
R1123V5	R1123	Placebo	Zhang et al. 2020	D84	CHN	179704976	BGISEQ	PE100	53	male	23.66
R1203V5	R1203	Placebo	Zhang et al. 2020	D84	CHN	126373094	BGISEQ	PE100	48	male	23.72
R1215V5	R1215	Placebo	Zhang et al. 2020	D84	CHN	112530237	BGISEQ	PE100	61	female	20.83
R1221V5	R1221	Placebo	Zhang et al. 2020	D84	CHN	166551324	BGISEQ	PE100	61	female	30.47
R1308V5	R1308	Placebo	Zhang et al. 2020	D84	CHN	249092880	BGISEQ	PE100	65	female	26.3
R1310V5	R1310	Placebo	Zhang et al. 2020	D84	CHN	145510958	BGISEQ	PE100	50	male	25.76
R1403V5	R1403	Placebo	Zhang et al. 2020	D84	CHN	318836965	BGISEQ	PE100	48	female	25.81
R1410V5	R1410	Placebo	Zhang et al. 2020	D84	CHN	153121570	BGISEQ	PE100	49	male	22.2
R1420V5	R1420	Placebo	Zhang et al. 2020	D84	CHN	171561414	BGISEQ	PE100	58	male	26.22
R1421V5	R1421	Placebo	Zhang et al. 2020	D84	CHN	135012864	BGISEQ	PE100	54	male	24.39
R1424V5	R1424	Placebo	Zhang et al. 2020	D84	CHN	187866993	BGISEQ	PE100	52	male	25.43
R1501V5	R1501	Placebo	Zhang et al. 2020	D84	CHN	87724920	BGISEQ	PE100	65	male	20.9
R1601V5	R1601	Placebo	Zhang et al. 2020	D84	CHN	247122906	BGISEQ	PE100	66	male	25
R1605V5	R1605	Placebo	Zhang et al. 2020	D84	CHN	73181366	BGISEQ	PE100	61	male	20.96
R1612V5	R1612	Placebo	Zhang et al. 2020	D84	CHN	183849686	BGISEQ	PE100	37	female	19.24
R1613V5	R1613	Placebo	Zhang et al. 2020	D84	CHN	114917921	BGISEQ	PE100	51	male	28.24
R1704V5	R1704	Placebo	Zhang et al. 2020	D84	CHN	132603575	BGISEQ	PE100	52	male	25.01
R1706V5	R1706	Placebo	Zhang et al. 2020	D84	CHN	157097391	BGISEQ	PE100	64	female	25.78
R1718V5	R1718	Placebo	Zhang et al. 2020	D84	CHN	125051419	BGISEQ	PE100	43	female	21.41
R1722V5	R1722	Placebo	Zhang et al. 2020	D84	CHN	129605925	BGISEQ	PE100	41	female	30.83
R1724V5	R1724	Placebo	Zhang et al. 2020	D84	CHN	150852991	BGISEQ	PE100	56	female	23.83
R1814V5	R1814	Placebo	Zhang et al. 2020	D84	CHN	178798843	BGISEQ	PE100	59	male	25.33
R1816V5	R1816	Placebo	Zhang et al. 2020	D84	CHN	145472108	BGISEQ	PE100	41	male	22.12
R1817V5	R1817	Placebo	Zhang et al. 2020	D84	CHN	119074167	BGISEQ	PE100	57	male	22.22
R1823V5	R1823	Placebo	Zhang et al. 2020	D84	CHN	126266656	BGISEQ	PE100	53	female	20.83
R1824V5	R1824	Placebo	Zhang et al. 2020	D84	CHN	67384368	BGISEQ	PE100	44	male	27.85
R1911V5	R1911	Placebo	Zhang et al. 2020	D84	CHN	72685524	BGISEQ	PE100	56	female	24.11
R2008V5	R2008	Placebo	Zhang et al. 2020	D84	CHN	180581470	BGISEQ	PE100	67	female	24.38
R2009V5	R2009	Placebo	Zhang et al. 2020	D84	CHN	232368215	BGISEQ	PE100	54	female	25.54
R2012V5	R2012	Placebo	Zhang et al. 2020	D84	CHN	86750876	BGISEQ	PE100	48	male	32.81
R2018V5	R2018	Placebo	Zhang et al. 2020	D84	CHN	196306876	BGISEQ	PE100	48	male	29.72
R2020V5	R2020	Placebo	Zhang et al. 2020	D84	CHN	105418487	BGISEQ	PE100	59	female	26.16
R2024V5	R2024	Placebo	Zhang et al. 2020	D84	CHN	220760313	BGISEQ	PE100	34	male	25.4
R2030V5	R2030	Placebo	Zhang et al. 2020	D84	CHN	106106132	BGISEQ	PE100	51	male	26.51
V1-102100001	P001	Acarbose	Zhang et al. 2022	D0	CHN	88431604	BGISEQ	PE100	63	female	25.12
V1-102100002	P002	Acarbose	Zhang et al. 2022	D0	CHN	88562444	BGISEQ	PE100	66	male	25.89
V1-102100003	P003	Acarbose	Zhang et al. 2022	D0	CHN	88844386	BGISEQ	PE100	47	male	29.59
V1-102100004	P004	Vlidagliptin	Zhang et al. 2022	D0	CHN	88841178	BGISEQ	PE100	49	female	25.1
V1-102100005	P005	Vlidagliptin	Zhang et al. 2022	D0	CHN	87747214	BGISEQ	PE100	55	male	24.8
V1-102100006	P006	Vlidagliptin	Zhang et al. 2022	D0	CHN	90279736	BGISEQ	PE100	64	female	27.18
V1-102100007	P007	Vlidagliptin	Zhang et al. 2022	D0	CHN	88834504	BGISEQ	PE100	55	female	26.22
V1-102100008	P008	Acarbose	Zhang et al. 2022	D0	CHN	90098946	BGISEQ	PE100	42	male	27.89
V1-102100009	P009	Vlidagliptin	Zhang et al. 2022	D0	CHN	88459650	BGISEQ	PE100	59	female	25.78
V1-102100013	P013	Vlidagliptin	Zhang et al. 2022	D0	CHN	83104534	BGISEQ	PE100	59	female	24.03
V1-102100014	P014	Vlidagliptin	Zhang et al. 2022	D0	CHN	88529568	BGISEQ	PE100	55	male	25.39
V1-102100015	P015	Acarbose	Zhang et al. 2022	D0	CHN	88926182	BGISEQ	PE100	52	female	25.85
V1-102100016	P016	Acarbose	Zhang et al. 2022	D0	CHN	89049270	BGISEQ	PE100	51	male	28.04
V1-102100017	P017	Acarbose	Zhang et al. 2022	D0	CHN	90068952	BGISEQ	PE100	50	male	25.39
V1-102100018	P018	Acarbose	Zhang et al. 2022	D0	CHN	89531344	BGISEQ	PE100	37	female	26.37
V1-102100019	P019	Acarbose	Zhang et al. 2022	D0	CHN	85770866	BGISEQ	PE100	65	male	29.06
V1-102100021	P021	Acarbose	Zhang et al. 2022	D0	CHN	88771440	BGISEQ	PE100	53	male	27.7
V1-102100023	P023	Vlidagliptin	Zhang et al. 2022	D0	CHN	88781248	BGISEQ	PE100	45	male	29.76
V1-102100024	P024	Acarbose	Zhang et al. 2022	D0	CHN	89005282	BGISEQ	PE100	59	female	29.33
V1-102100025	P025	Acarbose	Zhang et al. 2022	D0	CHN	89407158	BGISEQ	PE100	42	male	29.73
V1-102100026	P026	Vlidagliptin	Zhang et al. 2022	D0	CHN	89314152	BGISEQ	PE100	28	male	27.44
V1-102100027	P027	Vlidagliptin	Zhang et al. 2022	D0	CHN	89843876	BGISEQ	PE100	53	female	27.1
V1-102100028	P028	Vlidagliptin	Zhang et al. 2022	D0	CHN	90099568	BGISEQ	PE100	54	male	25.71
V1-102100029	P029	Acarbose	Zhang et al. 2022	D0	CHN	89183272	BGISEQ	PE100	53	female	29.53
V1-102100031	P031	Acarbose	Zhang et al. 2022	D0	CHN	91134248	BGISEQ	PE100	52	female	23.01
V1-102100032	P032	Acarbose	Zhang et al. 2022	D0	CHN	88908388	BGISEQ	PE100	32	female	27.27
V1-102100033	P033	Acarbose	Zhang et al. 2022	D0	CHN	90034132	BGISEQ	PE100	54	male	25.91
V1-102100034	P034	Vlidagliptin	Zhang et al. 2022	D0	CHN	90346198	BGISEQ	PE100	48	female	28.73
V1-102100035	P035	Acarbose	Zhang et al. 2022	D0	CHN	89561872	BGISEQ	PE100	45	male	27.82
V1-102100036	P036	Acarbose	Zhang et al. 2022	D0	CHN	90089892	BGISEQ	PE100	47	male	27.41
V1-102100037	P037	Vlidagliptin	Zhang et al. 2022	D0	CHN	90714508	BGISEQ	PE100	61	male	27.92
V1-102100038	P038	Vlidagliptin	Zhang et al. 2022	D0	CHN	89693186	BGISEQ	PE100	41	male	27.36
V1-102100039	P039	Vlidagliptin	Zhang et al. 2022	D0	CHN	90166858	BGISEQ	PE100	42	male	29.94
V1-102100040	P040	Vlidagliptin	Zhang et al. 2022	D0	CHN	89036796	BGISEQ	PE100	50	male	25.93
V1-102100041	P041	Vlidagliptin	Zhang et al. 2022	D0	CHN	89427316	BGISEQ	PE100	39	male	26.99
V1-102100042	P042	Acarbose	Zhang et al. 2022	D0	CHN	89400626	BGISEQ	PE100	60	female	26.37
V1-102100043	P043	Vlidagliptin	Zhang et al. 2022	D0	CHN	90178812	BGISEQ	PE100	49	male	26.47
V1-102100044A	P044	Vlidagliptin	Zhang et al. 2022	D0	CHN	75968530	BGISEQ	PE100	64	male	24.2
V1-102100045	P045	Acarbose	Zhang et al. 2022	D0	CHN	89870206	BGISEQ	PE100	58	male	26.7
V1-102100046	P046	Acarbose	Zhang et al. 2022	D0	CHN	89356834	BGISEQ	PE100	59	male	29.72
V1-102100047	P047	Acarbose	Zhang et al. 2022	D0	CHN	90176112	BGISEQ	PE100	67	female	29.33
V1-102100048	P048	Acarbose	Zhang et al. 2022	D0	CHN	89752868	BGISEQ	PE100	46	male	28.06
V1-102100049	P049	Vlidagliptin	Zhang et al. 2022	D0	CHN	89534072	BGISEQ	PE100	47	female	26.04
V1-102100050	P050	Vlidagliptin	Zhang et al. 2022	D0	CHN	91092192	BGISEQ	PE100	50	male	29.41
V1-102100051	P051	Acarbose	Zhang et al. 2022	D0	CHN	90023270	BGISEQ	PE100	43	male	26.4
V1-102100052	P052	Acarbose	Zhang et al. 2022	D0	CHN	89891020	BGISEQ	PE100	41	male	27.94
V1-102100053	P053	Acarbose	Zhang et al. 2022	D0	CHN	89313512	BGISEQ	PE100	38	male	24.49
V1-102100054	P054	Vlidagliptin	Zhang et al. 2022	D0	CHN	90488864	BGISEQ	PE100	40	female	26.7
V1-102100055	P055	Acarbose	Zhang et al. 2022	D0	CHN	90496968	BGISEQ	PE100	35	male	27.35
V1-102100057	P057	Vlidagliptin	Zhang et al. 2022	D0	CHN	90617184	BGISEQ	PE100	64	female	26.36
V1-102100059	P059	Vlidagliptin	Zhang et al. 2022	D0	CHN	89590104	BGISEQ	PE100	52	female	27.56
V1-102100061	P061	Vlidagliptin	Zhang et al. 2022	D0	CHN	88942120	BGISEQ	PE100	51	female	26.95
V1-102100062	P062	Acarbose	Zhang et al. 2022	D0	CHN	90552168	BGISEQ	PE100	53	female	25.21
V1-102100065A	P065	Vlidagliptin	Zhang et al. 2022	D0	CHN	91050428	BGISEQ	PE100	58	male	25.81
V1-102100066	P066	Acarbose	Zhang et al. 2022	D0	CHN	90762554	BGISEQ	PE100	48	female	27.47
V1-102100067	P068	Vlidagliptin	Zhang et al. 2022	D0	CHN	90158690	BGISEQ	PE100	38	female	29.97
V1-102100069	P069	Vlidagliptin	Zhang et al. 2022	D0	CHN	89757656	BGISEQ	PE100	56	female	30.62
V1-102100070	P070	Acarbose	Zhang et al. 2022	D0	CHN	90038958	BGISEQ	PE100	53	female	25.68
V1-102100072	P072	Acarbose	Zhang et al. 2022	D0	CHN	88885162	BGISEQ	PE100	66	male	25.34
V1-102100073	P073	Acarbose	Zhang et al. 2022	D0	CHN	90907244	BGISEQ	PE100	64	male	24.27
V1-102100074	P074	Vlidagliptin	Zhang et al. 2022	D0	CHN	90043042	BGISEQ	PE100	32	male	27.93
V1-102100075	P075	Acarbose	Zhang et al. 2022	D0	CHN	89615292	BGISEQ	PE100	59	female	24.84
V1-102100076	P076	Vlidagliptin	Zhang et al. 2022	D0	CHN	90664906	BGISEQ	PE100	50	female	28.73
V1-102100079	P079	Vlidagliptin	Zhang et al. 2022	D0	CHN	90036084	BGISEQ	PE100	50	male	29.91
V1-102100082	P082	Vlidagliptin	Zhang et al. 2022	D0	CHN	89298234	BGISEQ	PE100	54	female	24.03
V1-102100083	P083	Acarbose	Zhang et al. 2022	D0	CHN	89580188	BGISEQ	PE100	68	male	24.17
V1-102100084	P084	Vlidagliptin	Zhang et al. 2022	D0	CHN	90078662	BGISEQ	PE100	57	female	28.38
V1-102100085	P085	Acarbose	Zhang et al. 2022	D0	CHN	90546640	BGISEQ	PE100	55	male	26.8
V1-102100086	P086	Acarbose	Zhang et al. 2022	D0	CHN	90577706	BGISEQ	PE100	57	male	28.73
V1-102100087	P087	Acarbose	Zhang et al. 2022	D0	CHN	90924580	BGISEQ	PE100	62	male	27.61
V1-102100088A	P088	Vlidagliptin	Zhang et al. 2022	D0	CHN	90969600	BGISEQ	PE100	52	female	27.69
V1-102100089	P089	Vlidagliptin	Zhang et al. 2022	D0	CHN	91348286	BGISEQ	PE100	60	female	26.71
V1-102100090	P090	Acarbose	Zhang et al. 2022	D0	CHN	90279456	BGISEQ	PE100	35	male	26.02
V1-102100091	P091	Vlidagliptin	Zhang et al. 2022	D0	CHN	91070848	BGISEQ	PE100	62	male	27.64
V1-102100092	P092	Vlidagliptin	Zhang et al. 2022	D0	CHN	90403344	BGISEQ	PE100	50	male	27.29
V1-102100093	P093	Acarbose	Zhang et al. 2022	D0	CHN	90040534	BGISEQ	PE100	54	male	25.34
V1-102100094	P094	Vlidagliptin	Zhang et al. 2022	D0	CHN	90679780	BGISEQ	PE100	57	male	24.22
V1-102100096	P096	Acarbose	Zhang et al. 2022	D0	CHN	90723234	BGISEQ	PE100	55	female	28.58
V1-102100097	P097	Vlidagliptin	Zhang et al. 2022	D0	CHN	90979440	BGISEQ	PE100	36	female	28.35
V1-102100098	P098	Vlidagliptin	Zhang et al. 2022	D0	CHN	91022788	BGISEQ	PE100	61	female	27.94
V1-102100099A	P099	Acarbose	Zhang et al. 2022	D0	CHN	91541182	BGISEQ	PE100	61	male	27.12
V1-102100100	P100	Acarbose	Zhang et al. 2022	D0	CHN	90120376	BGISEQ	PE100	45	female	24.11
V8-102100001	P001	Acarbose	Zhang et al. 2022	D168	CHN	89368214	BGISEQ	PE100	63	female	24.1288
V8-102100002	P002	Acarbose	Zhang et al. 2022	D168	CHN	90723360	BGISEQ	PE100	66	male	26.2287
V8-102100003A	P003	Acarbose	Zhang et al. 2022	D168	CHN	91039824	BGISEQ	PE100	47	male	25.0068
V8-102100004	P004	Vlidagliptin	Zhang et al. 2022	D168	CHN	89400634	BGISEQ	PE100	49	female	23.3726
V8-102100005	P005	Vlidagliptin	Zhang et al. 2022	D168	CHN	89768626	BGISEQ	PE100	55	male	24.8016
V8-102100006	P006	Vlidagliptin	Zhang et al. 2022	D168	CHN	89758456	BGISEQ	PE100	64	female	26.5731
V8-102100007	P007	Vlidagliptin	Zhang et al. 2022	D168	CHN	91908822	BGISEQ	PE100	55	female	25.8065
V8-102100008	P008	Acarbose	Zhang et al. 2022	D168	CHN	91708550	BGISEQ	PE100	42	male	27.5134
V8-102100009	P009	Vlidagliptin	Zhang et al. 2022	D168	CHN	89734060	BGISEQ	PE100	59	female	24.2222
V8-102100013	P013	Vlidagliptin	Zhang et al. 2022	D168	CHN	91392786	BGISEQ	PE100	59	female	24.0346
V8-102100014	P014	Vlidagliptin	Zhang et al. 2022	D168	CHN	90028918	BGISEQ	PE100	55	male	25.7276
V8-102100015A	P015	Acarbose	Zhang et al. 2022	D168	CHN	90994492	BGISEQ	PE100	52	female	26.2336
V8-102100016	P016	Acarbose	Zhang et al. 2022	D168	CHN	89314988	BGISEQ	PE100	51	male	27.7008
V8-102100017	P017	Acarbose	Zhang et al. 2022	D168	CHN	91300460	BGISEQ	PE100	50	male	26.3958
V8-102100018	P018	Acarbose	Zhang et al. 2022	D168	CHN	90896494	BGISEQ	PE100	37	female	24.9503
V8-102100019	P019	Acarbose	Zhang et al. 2022	D168	CHN	90763776	BGISEQ	PE100	65	male	27.4723
V8-102100021	P021	Acarbose	Zhang et al. 2022	D168	CHN	91379732	BGISEQ	PE100	53	male	27.3588
V8-102100023	P023	Vlidagliptin	Zhang et al. 2022	D168	CHN	88400254	BGISEQ	PE100	45	male	28.699
V8-102100024	P024	Acarbose	Zhang et al. 2022	D168	CHN	86576942	BGISEQ	PE100	59	female	27.5556
V8-102100025	P025	Acarbose	Zhang et al. 2022	D168	CHN	89720294	BGISEQ	PE100	42	male	28.5693
V8-102100026	P026	Vlidagliptin	Zhang et al. 2022	D168	CHN	87781434	BGISEQ	PE100	28	male	27.1178
V8-102100027	P027	Vlidagliptin	Zhang et al. 2022	D168	CHN	88909496	BGISEQ	PE100	53	female	27.0954
V8-102100028	P028	Vlidagliptin	Zhang et al. 2022	D168	CHN	89073758	BGISEQ	PE100	54	male	25.7117
V8-102100029	P029	Acarbose	Zhang et al. 2022	D168	CHN	87045184	BGISEQ	PE100	53	female	NA
V8-102100031A	P031	Acarbose	Zhang et al. 2022	D168	CHN	90040540	BGISEQ	PE100	52	female	21.3675
V8-102100032	P032	Acarbose	Zhang et al. 2022	D168	CHN	88223838	BGISEQ	PE100	32	female	25.8735
V8-102100033	P033	Acarbose	Zhang et al. 2022	D168	CHN	88470886	BGISEQ	PE100	54	male	25
V8-102100034	P034	Vlidagliptin	Zhang et al. 2022	D168	CHN	89639958	BGISEQ	PE100	48	female	25.8985
V8-102100035A	P035	Acarbose	Zhang et al. 2022	D168	CHN	90206608	BGISEQ	PE100	45	male	27.1201
V8-102100036	P036	Acarbose	Zhang et al. 2022	D168	CHN	87914968	BGISEQ	PE100	47	male	26.7539
V8-102100037	P037	Vlidagliptin	Zhang et al. 2022	D168	CHN	89579538	BGISEQ	PE100	61	male	26.079
V8-102100038	P038	Vlidagliptin	Zhang et al. 2022	D168	CHN	88223614	BGISEQ	PE100	41	male	26.3329
V8-102100039	P039	Vlidagliptin	Zhang et al. 2022	D168	CHN	89983824	BGISEQ	PE100	42	male	27.5952
V8-102100040	P040	Vlidagliptin	Zhang et al. 2022	D168	CHN	87551130	BGISEQ	PE100	50	male	25.9309
V8-102100041	P041	Vlidagliptin	Zhang et al. 2022	D168	CHN	88993766	BGISEQ	PE100	39	male	27.6817
V8-102100042A	P042	Acarbose	Zhang et al. 2022	D168	CHN	90932096	BGISEQ	PE100	60	female	24.4141
V8-102100043	P043	Vlidagliptin	Zhang et al. 2022	D168	CHN	90350522	BGISEQ	PE100	49	male	26.4721
V8-102100044	P044	Vlidagliptin	Zhang et al. 2022	D168	CHN	89613656	BGISEQ	PE100	64	male	24.0238
V8-102100045A	P045	Acarbose	Zhang et al. 2022	D168	CHN	84690630	BGISEQ	PE100	58	male	25.6896
V8-102100046	P046	Acarbose	Zhang et al. 2022	D168	CHN	89699038	BGISEQ	PE100	59	male	29.34
V8-102100047	P047	Acarbose	Zhang et al. 2022	D168	CHN	90295730	BGISEQ	PE100	67	female	28.6968
V8-102100048	P048	Acarbose	Zhang et al. 2022	D168	CHN	88626594	BGISEQ	PE100	46	male	27.3797
V8-102100049	P049	Vlidagliptin	Zhang et al. 2022	D168	CHN	90174384	BGISEQ	PE100	47	female	28.0404
V8-102100050	P050	Vlidagliptin	Zhang et al. 2022	D168	CHN	90409462	BGISEQ	PE100	50	male	29.9377
V8-102100051	P051	Acarbose	Zhang et al. 2022	D168	CHN	88734158	BGISEQ	PE100	43	male	25.6544
V8-102100052	P052	Acarbose	Zhang et al. 2022	D168	CHN	89415618	BGISEQ	PE100	41	male	27.9431
V8-102100053A	P053	Acarbose	Zhang et al. 2022	D168	CHN	51716108	BGISEQ	PE100	38	male	24.3265
V8-102100054	P054	Vlidagliptin	Zhang et al. 2022	D168	CHN	89602816	BGISEQ	PE100	40	female	24.7221
V8-102100055	P055	Acarbose	Zhang et al. 2022	D168	CHN	89913358	BGISEQ	PE100	35	male	26.9768
V8-102100057	P057	Vlidagliptin	Zhang et al. 2022	D168	CHN	89400038	BGISEQ	PE100	64	female	NA
V8-102100059	P059	Vlidagliptin	Zhang et al. 2022	D168	CHN	89352844	BGISEQ	PE100	52	female	27.1111
V8-102100061	P061	Vlidagliptin	Zhang et al. 2022	D168	CHN	88439616	BGISEQ	PE100	51	female	25.7224
V8-102100062	P062	Acarbose	Zhang et al. 2022	D168	CHN	85535838	BGISEQ	PE100	53	female	23.6336
V8-102100065	P065	Vlidagliptin	Zhang et al. 2022	D168	CHN	89270692	BGISEQ	PE100	58	male	22.8928
V8-102100066	P066	Acarbose	Zhang et al. 2022	D168	CHN	87851806	BGISEQ	PE100	48	female	25.8735
V8-102100068	P068	Vlidagliptin	Zhang et al. 2022	D168	CHN	85873228	BGISEQ	PE100	41	female	24.3496
V8-102100069	P069	Vlidagliptin	Zhang et al. 2022	D168	CHN	80833166	BGISEQ	PE100	56	female	29.8053
V8-102100070A	P070	Acarbose	Zhang et al. 2022	D168	CHN	87311242	BGISEQ	PE100	53	female	26.1593
V8-102100072A	P072	Acarbose	Zhang et al. 2022	D168	CHN	40740174	BGISEQ	PE100	66	male	24.2424
V8-102100073	P073	Acarbose	Zhang et al. 2022	D168	CHN	88989306	BGISEQ	PE100	64	male	23.3844
V8-102100074	P074	Vlidagliptin	Zhang et al. 2022	D168	CHN	88452724	BGISEQ	PE100	32	male	28.7211
V8-102100075	P075	Acarbose	Zhang et al. 2022	D168	CHN	89863902	BGISEQ	PE100	59	female	23.7118
V8-102100076A	P076	Vlidagliptin	Zhang et al. 2022	D168	CHN	87493654	BGISEQ	PE100	50	female	28.9461
V8-102100079	P079	Vlidagliptin	Zhang et al. 2022	D168	CHN	88172642	BGISEQ	PE100	50	male	31.4398
V8-102100082	P082	Vlidagliptin	Zhang et al. 2022	D168	CHN	89852198	BGISEQ	PE100	54	female	23.634
V8-102100083	P083	Acarbose	Zhang et al. 2022	D168	CHN	90298078	BGISEQ	PE100	68	male	23.6614
V8-102100084	P084	Vlidagliptin	Zhang et al. 2022	D168	CHN	89723410	BGISEQ	PE100	57	female	27.3556
V8-102100085	P085	Acarbose	Zhang et al. 2022	D168	CHN	89485626	BGISEQ	PE100	55	male	24.3646
V8-102100086	P086	Acarbose	Zhang et al. 2022	D168	CHN	89769780	BGISEQ	PE100	57	male	27.2725
V8-102100087	P087	Acarbose	Zhang et al. 2022	D168	CHN	85157012	BGISEQ	PE100	62	male	27.2509
V8-102100088A	P088	Vlidagliptin	Zhang et al. 2022	D168	CHN	82117424	BGISEQ	PE100	52	female	27.6888
V8-102100089	P089	Vlidagliptin	Zhang et al. 2022	D168	CHN	90081220	BGISEQ	PE100	60	female	26.7094
V8-102100090	P090	Acarbose	Zhang et al. 2022	D168	CHN	89627170	BGISEQ	PE100	35	male	24.4152
V8-102100091	P091	Vlidagliptin	Zhang et al. 2022	D168	CHN	90666128	BGISEQ	PE100	62	male	27.4589
V8-102100092	P092	Vlidagliptin	Zhang et al. 2022	D168	CHN	90185232	BGISEQ	PE100	50	male	27.4459
V8-102100093	P093	Acarbose	Zhang et al. 2022	D168	CHN	87763146	BGISEQ	PE100	NA	male	NA
V8-102100094	P094	Vlidagliptin	Zhang et al. 2022	D168	CHN	87126050	BGISEQ	PE100	57	male	23.5294
V8-102100096A	P096	Acarbose	Zhang et al. 2022	D168	CHN	89942692	BGISEQ	PE100	55	female	28.959
V8-102100097	P097	Vlidagliptin	Zhang et al. 2022	D168	CHN	88339724	BGISEQ	PE100	36	female	25.8876
V8-102100098	P098	Vlidagliptin	Zhang et al. 2022	D168	CHN	87771754	BGISEQ	PE100	61	female	27.5312
V8-102100099A	P099	Acarbose	Zhang et al. 2022	D168	CHN	49053330	BGISEQ	PE100	61	male	26.1493
V8-102100100	P100	Acarbose	Zhang et al. 2022	D168	CHN	88046820	BGISEQ	PE100	45	female	23.3893
P003V1	P003	Acarbose	Gu et al. 2017	D0	CHN	116800962	HiSeq 2500	PE100	47.34	female	24.03
P004V1	P004	Glipizide	Gu et al. 2017	D0	CHN	48663408	HiSeq 2500	PE100	45.04	male	25.1
P005V1	P005	Glipizide	Gu et al. 2017	D0	CHN	105546390	HiSeq 2500	PE100	39.39	female	25.71
P007V1	P007	Acarbose	Gu et al. 2017	D0	CHN	47146962	HiSeq 2500	PE100	52.96	male	22.6
P008V1	P008	Acarbose	Gu et al. 2017	D0	CHN	108788416	HiSeq 2500	PE100	60.86	male	24.77
P010V1	P010	Glipizide	Gu et al. 2017	D0	CHN	89618526	HiSeq 2500	PE100	56.96	male	28.73
P012V1	P012	Glipizide	Gu et al. 2017	D0	CHN	97553410	HiSeq 2500	PE100	54.42	male	27.1
P013V1	P013	Glipizide	Gu et al. 2017	D0	CHN	97246910	HiSeq 2500	PE100	49.13	male	25.78
P014V1	P014	Glipizide	Gu et al. 2017	D0	CHN	102522976	HiSeq 2500	PE100	58.19	male	21.79
P015V1	P015	Acarbose	Gu et al. 2017	D0	CHN	96073702	HiSeq 2500	PE100	43.87	male	27.23
P016V1	P016	Glipizide	Gu et al. 2017	D0	CHN	123692256	HiSeq 2500	PE100	57.13	male	26.3
P017V1	P017	Acarbose	Gu et al. 2017	D0	CHN	60703426	HiSeq 2500	PE100	57.12	female	26.77
P018V1	P018	Acarbose	Gu et al. 2017	D0	CHN	119112562	HiSeq 2500	PE100	45.24	male	28.38
P020V1	P020	Glipizide	Gu et al. 2017	D0	CHN	118102740	HiSeq 2500	PE100	63.81	male	23.48
P021V1	P021	Glipizide	Gu et al. 2017	D0	CHN	54125590	HiSeq 2500	PE100	55.46	female	27.05
P022V1	P022	Glipizide	Gu et al. 2017	D0	CHN	56363348	HiSeq 2500	PE100	52.25	male	26.26
P023V1	P023	Acarbose	Gu et al. 2017	D0	CHN	92373634	HiSeq 2500	PE100	54.41	female	20.69
P024V1	P024	Glipizide	Gu et al. 2017	D0	CHN	126142380	HiSeq 2500	PE100	65.04	female	21.83
P025V1	P025	Glipizide	Gu et al. 2017	D0	CHN	55849862	HiSeq 2500	PE100	58.86	female	23.42
P026V1	P026	Acarbose	Gu et al. 2017	D0	CHN	99683724	HiSeq 2500	PE100	56.74	male	24.79
P028V1	P028	Glipizide	Gu et al. 2017	D0	CHN	50685670	HiSeq 2500	PE100	59.39	female	34.93
P030V1	P030	Glipizide	Gu et al. 2017	D0	CHN	55005368	HiSeq 2500	PE100	61.53	male	25.4
P031V1	P031	Glipizide	Gu et al. 2017	D0	CHN	54700110	HiSeq 2500	PE100	62.76	female	24.03
P032V1	P032	Acarbose	Gu et al. 2017	D0	CHN	50577500	HiSeq 2500	PE100	43.51	male	26.23
P033V1	P033	Glipizide	Gu et al. 2017	D0	CHN	55509950	HiSeq 2500	PE100	62.91	female	26.62
P034V1	P034	Glipizide	Gu et al. 2017	D0	CHN	51862584	HiSeq 2500	PE100	40.48	female	24.77
P035V1	P035	Acarbose	Gu et al. 2017	D0	CHN	49871180	HiSeq 2500	PE100	48.75	male	27.38
P036V1	P036	Acarbose	Gu et al. 2017	D0	CHN	59049384	HiSeq 2500	PE100	57.58	male	27.76
P037V1	P037	Acarbose	Gu et al. 2017	D0	CHN	54903210	HiSeq 2500	PE100	59.68	male	24.98
P038V1	P038	Acarbose	Gu et al. 2017	D0	CHN	51514284	HiSeq 2500	PE100	42.58	male	27.46
P039V1	P039	Acarbose	Gu et al. 2017	D0	CHN	50079620	HiSeq 2500	PE100	56.4	male	32
P040V1	P040	Glipizide	Gu et al. 2017	D0	CHN	54695738	HiSeq 2500	PE100	43.87	male	23.88
P041V1	P041	Glipizide	Gu et al. 2017	D0	CHN	59081002	HiSeq 2500	PE100	51.7	female	22.89
P042V1	P042	Glipizide	Gu et al. 2017	D0	CHN	87353516	HiSeq 2500	PE100	60.36	female	26.49
P043V1	P043	Acarbose	Gu et al. 2017	D0	CHN	48694700	HiSeq 2500	PE100	52.07	female	30.49
P045V1	P045	Acarbose	Gu et al. 2017	D0	CHN	60016894	HiSeq 2500	PE100	42.71	male	26.12
P047V1	P047	Acarbose	Gu et al. 2017	D0	CHN	50798650	HiSeq 2500	PE100	59.72	female	30.86
P048V1	P048	Glipizide	Gu et al. 2017	D0	CHN	51534634	HiSeq 2500	PE100	49.44	female	25.39
P049V1	P049	Acarbose	Gu et al. 2017	D0	CHN	48959196	HiSeq 2500	PE100	64.21	male	26.58
P050V1	P050	Glipizide	Gu et al. 2017	D0	CHN	59473148	HiSeq 2500	PE100	53.82	female	24.78
P051V1	P051	Acarbose	Gu et al. 2017	D0	CHN	56429078	HiSeq 2500	PE100	59.95	male	22.86
P052V1	P052	Acarbose	Gu et al. 2017	D0	CHN	112913978	HiSeq 2500	PE100	51.51	male	27.68
P053V1	P053	Glipizide	Gu et al. 2017	D0	CHN	50578320	HiSeq 2500	PE100	59.9	male	23.49
P054V1	P054	Acarbose	Gu et al. 2017	D0	CHN	127851016	HiSeq 2500	PE100	46.95	female	24.34
P055V1	P055	Acarbose	Gu et al. 2017	D0	CHN	47523462	HiSeq 2500	PE100	50.46	male	25.95
P057V1	P057	Acarbose	Gu et al. 2017	D0	CHN	109837962	HiSeq 2500	PE100	54.01	male	23.78
P059V1	P059	Acarbose	Gu et al. 2017	D0	CHN	136159766	HiSeq 2500	PE100	54.96	male	26.37
P060V1	P060	Acarbose	Gu et al. 2017	D0	CHN	108561410	HiSeq 2500	PE100	50.04	male	25.22
P061V1	P061	Acarbose	Gu et al. 2017	D0	CHN	156034130	HiSeq 2500	PE100	52.17	male	22.6
P065V1	P065	Glipizide	Gu et al. 2017	D0	CHN	99593678	HiSeq 2500	PE100	57.16	male	26.23
P071V1	P071	Acarbose	Gu et al. 2017	D0	CHN	49560832	HiSeq 2500	PE100	38.27	male	26.83
P072V1	P072	Glipizide	Gu et al. 2017	D0	CHN	108603906	HiSeq 2500	PE100	56.62	female	24.09
P073V1	P073	Acarbose	Gu et al. 2017	D0	CHN	59733716	HiSeq 2500	PE100	54.17	female	19.91
P074V1	P074	Glipizide	Gu et al. 2017	D0	CHN	130397090	HiSeq 2500	PE100	46.18	male	28.36
P075V1	P075	Acarbose	Gu et al. 2017	D0	CHN	107055678	HiSeq 2500	PE100	40.18	female	29.03
P079V1	P079	Acarbose	Gu et al. 2017	D0	CHN	117904942	HiSeq 2500	PE100	54.23	female	25.34
P080V1	P080	Glipizide	Gu et al. 2017	D0	CHN	147987406	HiSeq 2500	PE100	51.3	male	25.39
P081V1	P081	Acarbose	Gu et al. 2017	D0	CHN	101983440	HiSeq 2500	PE100	54.97	female	28.36
P082V1	P082	Acarbose	Gu et al. 2017	D0	CHN	124660714	HiSeq 2500	PE100	50.58	female	37.42
P083V1	P083	Acarbose	Gu et al. 2017	D0	CHN	63556518	HiSeq 2500	PE100	62.19	female	29
P084V1	P084	Acarbose	Gu et al. 2017	D0	CHN	49485362	HiSeq 2500	PE100	50.47	female	30.46
P086V1	P086	Glipizide	Gu et al. 2017	D0	CHN	116895270	HiSeq 2500	PE100	47.96	male	22.06
P087V1	P087	Acarbose	Gu et al. 2017	D0	CHN	126675908	HiSeq 2500	PE100	52.57	male	18.78
P089V1	P089	Glipizide	Gu et al. 2017	D0	CHN	55334938	HiSeq 2500	PE100	50.63	female	39.14
P090V1	P090	Acarbose	Gu et al. 2017	D0	CHN	55990680	HiSeq 2500	PE100	58.86	male	24.22
P091V1	P091	Acarbose	Gu et al. 2017	D0	CHN	49225186	HiSeq 2500	PE100	43.09	male	28.08
P092V1	P092	Acarbose	Gu et al. 2017	D0	CHN	52302694	HiSeq 2500	PE100	55.72	male	24.3
P093V1	P093	Acarbose	Gu et al. 2017	D0	CHN	52432584	HiSeq 2500	PE100	50.17	male	25.06
P094V1	P094	Acarbose	Gu et al. 2017	D0	CHN	54064682	HiSeq 2500	PE100	57.57	male	23.31
P095V1	P095	Glipizide	Gu et al. 2017	D0	CHN	56082774	HiSeq 2500	PE100	63.47	male	22.59
P096V1	P096	Acarbose	Gu et al. 2017	D0	CHN	51807856	HiSeq 2500	PE100	52.72	male	27.47
P097V1	P097	Glipizide	Gu et al. 2017	D0	CHN	60960806	HiSeq 2500	PE100	49.89	male	24.02
P098V1	P098	Glipizide	Gu et al. 2017	D0	CHN	56094862	HiSeq 2500	PE100	43.19	male	24.04
P100V1	P100	Acarbose	Gu et al. 2017	D0	CHN	45144496	HiSeq 2500	PE100	49.13	female	25.15
P101V1	P101	Glipizide	Gu et al. 2017	D0	CHN	52081824	HiSeq 2500	PE100	50.42	male	30.59
P102V1	P102	Acarbose	Gu et al. 2017	D0	CHN	57832868	HiSeq 2500	PE100	53.28	male	24.93
P103V1	P103	Glipizide	Gu et al. 2017	D0	CHN	65873810	HiSeq 2500	PE100	57.02	female	28.69
P104V1	P104	Glipizide	Gu et al. 2017	D0	CHN	50653500	HiSeq 2500	PE100	47.28	female	25.73
P105V1	P105	Glipizide	Gu et al. 2017	D0	CHN	56948136	HiSeq 2500	PE100	45.88	female	27.05
P106V1	P106	Acarbose	Gu et al. 2017	D0	CHN	52685080	HiSeq 2500	PE100	61.3	male	24
P107V1	P107	Acarbose	Gu et al. 2017	D0	CHN	50593588	HiSeq 2500	PE100	42.19	male	26.07
P108V1	P108	Glipizide	Gu et al. 2017	D0	CHN	47473344	HiSeq 2500	PE100	49	male	30.08
P109V1	P109	Glipizide	Gu et al. 2017	D0	CHN	50643352	HiSeq 2500	PE100	63.06	female	30.48
P110V1	P110	Glipizide	Gu et al. 2017	D0	CHN	49236134	HiSeq 2500	PE100	55.01	female	22.31
P111V1	P111	Glipizide	Gu et al. 2017	D0	CHN	52388774	HiSeq 2500	PE100	50.54	male	23.97
P112V1	P112	Glipizide	Gu et al. 2017	D0	CHN	56054548	HiSeq 2500	PE100	63	male	28.27
P113V1	P113	Acarbose	Gu et al. 2017	D0	CHN	50755700	HiSeq 2500	PE100	64.97	male	26.53
P114V1	P114	Acarbose	Gu et al. 2017	D0	CHN	44023070	HiSeq 2500	PE100	56.88	female	31.29
P115V1	P115	Acarbose	Gu et al. 2017	D0	CHN	58630310	HiSeq 2500	PE100	63.33	male	24.96
P116V1	P116	Glipizide	Gu et al. 2017	D0	CHN	55590046	HiSeq 2500	PE100	53.45	male	27.05
P117V1	P117	Glipizide	Gu et al. 2017	D0	CHN	52377710	HiSeq 2500	PE100	57.39	male	23.09
P118V1	P118	Acarbose	Gu et al. 2017	D0	CHN	52937364	HiSeq 2500	PE100	45.22	female	28.81
P119V1	P119	Acarbose	Gu et al. 2017	D0	CHN	47104740	HiSeq 2500	PE100	58.96	female	25.72
P120V1	P120	Acarbose	Gu et al. 2017	D0	CHN	49669904	HiSeq 2500	PE100	63.99	male	29.4
P003V6	P003	Acarbose	Gu et al. 2017	D90	CHN	106452446	HiSeq 2500	PE100	47.34	female	21.23
P004V6	P004	Glipizide	Gu et al. 2017	D90	CHN	60570378	HiSeq 2500	PE100	45.04	male	23.46
P005V6	P005	Glipizide	Gu et al. 2017	D90	CHN	105218768	HiSeq 2500	PE100	39.39	female	26.08
P007V6	P007	Acarbose	Gu et al. 2017	D90	CHN	102913454	HiSeq 2500	PE100	52.96	male	21.63
P008V6	P008	Acarbose	Gu et al. 2017	D90	CHN	137531378	HiSeq 2500	PE100	60.86	male	24.3
P010V6	P010	Glipizide	Gu et al. 2017	D90	CHN	120706360	HiSeq 2500	PE100	56.96	male	28.39
P012V6	P012	Glipizide	Gu et al. 2017	D90	CHN	139258258	HiSeq 2500	PE100	54.42	male	26.78
P013V6	P013	Glipizide	Gu et al. 2017	D90	CHN	89902694	HiSeq 2500	PE100	49.13	male	24.61
P014V6	P014	Glipizide	Gu et al. 2017	D90	CHN	108247610	HiSeq 2500	PE100	58.19	male	21.97
P015V6	P015	Acarbose	Gu et al. 2017	D90	CHN	125259768	HiSeq 2500	PE100	43.87	male	24.86
P016V6	P016	Glipizide	Gu et al. 2017	D90	CHN	98756358	HiSeq 2500	PE100	57.13	male	26.64
P017V6	P017	Acarbose	Gu et al. 2017	D90	CHN	98529996	HiSeq 2500	PE100	57.12	female	24.35
P018V6	P018	Acarbose	Gu et al. 2017	D90	CHN	113384384	HiSeq 2500	PE100	45.24	male	26.99
P020V6	P020	Glipizide	Gu et al. 2017	D90	CHN	114158134	HiSeq 2500	PE100	63.81	male	24.24
P021V6	P021	Glipizide	Gu et al. 2017	D90	CHN	57888172	HiSeq 2500	PE100	55.46	female	28.58
P022V6	P022	Glipizide	Gu et al. 2017	D90	CHN	57455562	HiSeq 2500	PE100	52.25	male	26.26
P023V6	P023	Acarbose	Gu et al. 2017	D90	CHN	114174864	HiSeq 2500	PE100	54.41	female	19.43
P024V6	P024	Glipizide	Gu et al. 2017	D90	CHN	98639454	HiSeq 2500	PE100	65.04	female	22.83
P025V6	P025	Glipizide	Gu et al. 2017	D90	CHN	56305970	HiSeq 2500	PE100	58.86	female	23.22
P026V6	P026	Acarbose	Gu et al. 2017	D90	CHN	119490276	HiSeq 2500	PE100	56.74	male	24.62
P028V6	P028	Glipizide	Gu et al. 2017	D90	CHN	52921694	HiSeq 2500	PE100	59.39	female	35.95
P030V6	P030	Glipizide	Gu et al. 2017	D90	CHN	52127740	HiSeq 2500	PE100	61.53	male	24.31
P031V6	P031	Glipizide	Gu et al. 2017	D90	CHN	52106340	HiSeq 2500	PE100	62.76	female	22.43
P032V6	P032	Acarbose	Gu et al. 2017	D90	CHN	56541436	HiSeq 2500	PE100	43.51	male	25
P033V6	P033	Glipizide	Gu et al. 2017	D90	CHN	52004160	HiSeq 2500	PE100	62.91	female	26.48
P034V6	P034	Glipizide	Gu et al. 2017	D90	CHN	57522048	HiSeq 2500	PE100	40.48	female	24.77
P035V6	P035	Acarbose	Gu et al. 2017	D90	CHN	60059602	HiSeq 2500	PE100	48.75	male	26.53
P036V6	P036	Acarbose	Gu et al. 2017	D90	CHN	48516294	HiSeq 2500	PE100	57.58	male	26.78
P037V6	P037	Acarbose	Gu et al. 2017	D90	CHN	57545752	HiSeq 2500	PE100	59.68	male	24.24
P038V6	P038	Acarbose	Gu et al. 2017	D90	CHN	52954024	HiSeq 2500	PE100	42.58	male	27.14
P039V6	P039	Acarbose	Gu et al. 2017	D90	CHN	50695222	HiSeq 2500	PE100	56.4	male	28.73
P040V6	P040	Glipizide	Gu et al. 2017	D90	CHN	55805060	HiSeq 2500	PE100	43.87	male	26.45
P041V6	P041	Glipizide	Gu et al. 2017	D90	CHN	51278508	HiSeq 2500	PE100	51.7	female	22.89
P042V6	P042	Glipizide	Gu et al. 2017	D90	CHN	54120098	HiSeq 2500	PE100	60.36	female	26.91
P043V6	P043	Acarbose	Gu et al. 2017	D90	CHN	53718052	HiSeq 2500	PE100	52.07	female	27.92
P045V6	P045	Acarbose	Gu et al. 2017	D90	CHN	54870888	HiSeq 2500	PE100	42.71	male	25.47
P047V6	P047	Acarbose	Gu et al. 2017	D90	CHN	51731082	HiSeq 2500	PE100	59.72	female	28.93
P048V6	P048	Glipizide	Gu et al. 2017	D90	CHN	45582110	HiSeq 2500	PE100	49.44	female	25.2
P049V6	P049	Acarbose	Gu et al. 2017	D90	CHN	70340604	HiSeq 2500	PE100	64.21	male	26.4
P050V6	P050	Glipizide	Gu et al. 2017	D90	CHN	61504248	HiSeq 2500	PE100	53.82	female	24.35
P051V6	P051	Acarbose	Gu et al. 2017	D90	CHN	50861562	HiSeq 2500	PE100	59.95	male	23.51
P052V6	P052	Acarbose	Gu et al. 2017	D90	CHN	121490350	HiSeq 2500	PE100	51.51	male	26.99
P053V6	P053	Glipizide	Gu et al. 2017	D90	CHN	51541964	HiSeq 2500	PE100	59.9	male	23.32
P054V6	P054	Acarbose	Gu et al. 2017	D90	CHN	57858390	HiSeq 2500	PE100	46.95	female	22.65
P055V6	P055	Acarbose	Gu et al. 2017	D90	CHN	62065556	HiSeq 2500	PE100	50.46	male	25.61
P057V6	P057	Acarbose	Gu et al. 2017	D90	CHN	98635342	HiSeq 2500	PE100	54.01	male	23.3
P059V6	P059	Acarbose	Gu et al. 2017	D90	CHN	110385444	HiSeq 2500	PE100	54.96	male	26.37
P060V6	P060	Acarbose	Gu et al. 2017	D90	CHN	100570944	HiSeq 2500	PE100	50.04	male	25.22
P061V6	P061	Acarbose	Gu et al. 2017	D90	CHN	116983264	HiSeq 2500	PE100	52.17	male	22.6
P065V6	P065	Glipizide	Gu et al. 2017	D90	CHN	105746162	HiSeq 2500	PE100	57.16	male	26.25
P071V6	P071	Acarbose	Gu et al. 2017	D90	CHN	70160496	HiSeq 2500	PE100	38.27	male	25.88
P072V6	P072	Glipizide	Gu et al. 2017	D90	CHN	103923104	HiSeq 2500	PE100	56.62	female	24.46
P073V6	P073	Acarbose	Gu et al. 2017	D90	CHN	48828690	HiSeq 2500	PE100	54.17	female	19.48
P074V6	P074	Glipizide	Gu et al. 2017	D90	CHN	105495408	HiSeq 2500	PE100	46.18	male	28.54
P075V6	P075	Acarbose	Gu et al. 2017	D90	CHN	85892376	HiSeq 2500	PE100	40.18	female	28.31
P079V6	P079	Acarbose	Gu et al. 2017	D90	CHN	123235084	HiSeq 2500	PE100	54.23	female	23.88
P080V6	P080	Glipizide	Gu et al. 2017	D90	CHN	115940686	HiSeq 2500	PE100	51.3	male	25.39
P081V6	P081	Acarbose	Gu et al. 2017	D90	CHN	116929376	HiSeq 2500	PE100	54.97	female	28.93
P082V6	P082	Acarbose	Gu et al. 2017	D90	CHN	84202806	HiSeq 2500	PE100	50.58	female	38.21
P083V6	P083	Acarbose	Gu et al. 2017	D90	CHN	55998200	HiSeq 2500	PE100	62.19	female	27.92
P084V6	P084	Acarbose	Gu et al. 2017	D90	CHN	50044138	HiSeq 2500	PE100	50.47	female	29.69
P086V6	P086	Glipizide	Gu et al. 2017	D90	CHN	119940274	HiSeq 2500	PE100	47.96	male	22.49
P087V6	P087	Acarbose	Gu et al. 2017	D90	CHN	109892944	HiSeq 2500	PE100	52.57	male	18.81
P089V6	P089	Glipizide	Gu et al. 2017	D90	CHN	54477628	HiSeq 2500	PE100	50.63	female	38.39
P090V6	P090	Acarbose	Gu et al. 2017	D90	CHN	51726572	HiSeq 2500	PE100	58.86	male	24.57
P091V6	P091	Acarbose	Gu et al. 2017	D90	CHN	64800362	HiSeq 2500	PE100	43.09	male	28.08
P092V6	P092	Acarbose	Gu et al. 2017	D90	CHN	61698266	HiSeq 2500	PE100	55.72	male	23.53
P093V6	P093	Acarbose	Gu et al. 2017	D90	CHN	122006484	HiSeq 2500	PE100	50.17	male	24.73
P094V6	P094	Acarbose	Gu et al. 2017	D90	CHN	89232606	HiSeq 2500	PE100	57.57	male	23.14
P095V6	P095	Glipizide	Gu et al. 2017	D90	CHN	51022428	HiSeq 2500	PE100	63.47	male	21.67
P096V6	P096	Acarbose	Gu et al. 2017	D90	CHN	85990970	HiSeq 2500	PE100	52.72	male	25.83
P097V6	P097	Glipizide	Gu et al. 2017	D90	CHN	62733310	HiSeq 2500	PE100	49.89	male	24.74
P098V6	P098	Glipizide	Gu et al. 2017	D90	CHN	57067308	HiSeq 2500	PE100	43.19	male	25
P100V6	P100	Acarbose	Gu et al. 2017	D90	CHN	112388158	HiSeq 2500	PE100	49.13	female	23.52
P101V6	P101	Glipizide	Gu et al. 2017	D90	CHN	50442370	HiSeq 2500	PE100	50.42	male	30.42
P102V6	P102	Acarbose	Gu et al. 2017	D90	CHN	100566804	HiSeq 2500	PE100	53.28	male	24.78
P103V6	P103	Glipizide	Gu et al. 2017	D90	CHN	107459074	HiSeq 2500	PE100	57.02	female	26.89
P104V6	P104	Glipizide	Gu et al. 2017	D90	CHN	111453698	HiSeq 2500	PE100	47.28	female	25.91
P105V6	P105	Glipizide	Gu et al. 2017	D90	CHN	124964372	HiSeq 2500	PE100	45.88	female	25.34
P106V6	P106	Acarbose	Gu et al. 2017	D90	CHN	57144328	HiSeq 2500	PE100	61.3	male	23.66
P107V6	P107	Acarbose	Gu et al. 2017	D90	CHN	49426486	HiSeq 2500	PE100	42.19	male	24.44
P108V6	P108	Glipizide	Gu et al. 2017	D90	CHN	55449936	HiSeq 2500	PE100	49	male	26.03
P109V6	P109	Glipizide	Gu et al. 2017	D90	CHN	52551370	HiSeq 2500	PE100	63.06	female	27.97
P110V6	P110	Glipizide	Gu et al. 2017	D90	CHN	53983810	HiSeq 2500	PE100	55.01	female	21.23
P111V6	P111	Glipizide	Gu et al. 2017	D90	CHN	48722352	HiSeq 2500	PE100	50.54	male	23.39
P112V6	P112	Glipizide	Gu et al. 2017	D90	CHN	54512394	HiSeq 2500	PE100	63	male	26.47
P113V6	P113	Acarbose	Gu et al. 2017	D90	CHN	54162204	HiSeq 2500	PE100	64.97	male	23.95
P114V6	P114	Acarbose	Gu et al. 2017	D90	CHN	52734012	HiSeq 2500	PE100	56.88	female	29.67
P115V6	P115	Acarbose	Gu et al. 2017	D90	CHN	55887086	HiSeq 2500	PE100	63.33	male	21.95
P116V6	P116	Glipizide	Gu et al. 2017	D90	CHN	67480532	HiSeq 2500	PE100	53.45	male	26.67
P117V6	P117	Glipizide	Gu et al. 2017	D90	CHN	47649558	HiSeq 2500	PE100	57.39	male	21.39
P118V6	P118	Acarbose	Gu et al. 2017	D90	CHN	53692224	HiSeq 2500	PE100	45.22	female	26.77
P119V6	P119	Acarbose	Gu et al. 2017	D90	CHN	60667570	HiSeq 2500	PE100	58.96	female	24.46
P120V6	P120	Acarbose	Gu et al. 2017	D90	CHN	53928460	HiSeq 2500	PE100	63.99	male	30.12
MF01_V0	MF01	Metformin	Ren et al. 2023	D0	CHN	99573930	BGISEQ 500	SE100	42	male	26.4236
MF02_V0	MF02	Metformin	Ren et al. 2023	D0	CHN	92758544	BGISEQ 500	SE100	44	male	30.4498
MF03_V0	MF03	Metformin	Ren et al. 2023	D0	CHN	79640597	BGISEQ 500	SE100	45	female	22.1893
MF04_V0	MF04	Metformin	Ren et al. 2023	D0	CHN	58167792	BGISEQ 500	SE100	67	male	29.0698
MF06_V0	MF06	Metformin	Ren et al. 2023	D0	CHN	87832169	BGISEQ 500	SE100	51	male	29.7578
MF07_V0	MF07	Metformin	Ren et al. 2023	D0	CHN	87515752	BGISEQ 500	SE100	53	male	27.7323
MF08_V0	MF08	Metformin	Ren et al. 2023	D0	CHN	93464539	BGISEQ 500	SE100	53	male	25.7117
MF10_V0	MF10	Metformin	Ren et al. 2023	D0	CHN	66457127	BGISEQ 500	SE100	65	male	25.2174
MF11_V0	MF11	Metformin	Ren et al. 2023	D0	CHN	106744866	BGISEQ 500	SE100	49	male	24.8356
MF13_V0	MF13	Metformin	Ren et al. 2023	D0	CHN	91502163	BGISEQ 500	SE100	44	female	29.0318
MF14_V0	MF14	Metformin	Ren et al. 2023	D0	CHN	58769290	BGISEQ 500	SE100	45	female	21.2084
MF15_V0	MF15	Metformin	Ren et al. 2023	D0	CHN	91619822	BGISEQ 500	SE100	41	male	23.5078
MF16_V0	MF16	Metformin	Ren et al. 2023	D0	CHN	54487808	BGISEQ 500	SE100	55	female	27.7671
MF17_V0	MF17	Metformin	Ren et al. 2023	D0	CHN	62518929	BGISEQ 500	SE100	53	female	25.7812
MF19_V0	MF19	Metformin	Ren et al. 2023	D0	CHN	94885027	BGISEQ 500	SE100	34	male	25.4365
MF20_V0	MF20	Metformin	Ren et al. 2023	D0	CHN	63262421	BGISEQ 500	SE100	44	male	22.46
MF21_V0	MF21	Metformin	Ren et al. 2023	D0	CHN	62571639	BGISEQ 500	SE100	36	male	22.7204
MF23_V0	MF23	Metformin	Ren et al. 2023	D0	CHN	72248986	BGISEQ 500	SE100	49	female	27.6795
MF24_V0	MF24	Metformin	Ren et al. 2023	D0	CHN	81693474	BGISEQ 500	SE100	27	female	32.6531
MF25_V0	MF25	Metformin	Ren et al. 2023	D0	CHN	92541513	BGISEQ 500	SE100	47	female	22.1893
MF26_V0	MF26	Metformin	Ren et al. 2023	D0	CHN	74839562	BGISEQ 500	SE100	46	female	33.7604
MF27_V0	MF27	Metformin	Ren et al. 2023	D0	CHN	70245656	BGISEQ 500	SE100	47	female	24.974
MF28_V0	MF28	Metformin	Ren et al. 2023	D0	CHN	103575470	BGISEQ 500	SE100	39	female	25.3906
MF29_V0	MF29	Metformin	Ren et al. 2023	D0	CHN	80813555	BGISEQ 500	SE100	48	male	24.9135
MF30_V0	MF30	Metformin	Ren et al. 2023	D0	CHN	55463562	BGISEQ 500	SE100	55	male	25.7117
MF31_V0	MF31	Metformin	Ren et al. 2023	D0	CHN	49355091	BGISEQ 500	SE100	52	male	24.9108
MF34_V0	MF34	Metformin	Ren et al. 2023	D0	CHN	67746849	BGISEQ 500	SE100	50	female	26.2985
MF37_V0	MF37	Metformin	Ren et al. 2023	D0	CHN	115612815	BGISEQ 500	SE100	63	female	22.1893
MF38_V0	MF38	Metformin	Ren et al. 2023	D0	CHN	74432585	BGISEQ 500	SE100	38	male	25.9924
MF39_V0	MF39	Metformin	Ren et al. 2023	D0	CHN	92930281	BGISEQ 500	SE100	48	male	26.8122
MF40_V0	MF40	Metformin	Ren et al. 2023	D0	CHN	94494803	BGISEQ 500	SE100	49	male	27.4286
MF41_V0	MF41	Metformin	Ren et al. 2023	D0	CHN	53759868	BGISEQ 500	SE100	29	male	25.5937
MF43_V0	MF43	Metformin	Ren et al. 2023	D0	CHN	91556477	BGISEQ 500	SE100	42	male	24.0569
MF44_V0	MF44	Metformin	Ren et al. 2023	D0	CHN	120298222	BGISEQ 500	SE100	58	male	23.6614
MF45_V0	MF45	Metformin	Ren et al. 2023	D0	CHN	118867656	BGISEQ 500	SE100	61	female	26.4308
MF46_V0	MF46	Metformin	Ren et al. 2023	D0	CHN	57291716	BGISEQ 500	SE100	44	male	23.6614
MF47_V0	MF47	Metformin	Ren et al. 2023	D0	CHN	60102401	BGISEQ 500	SE100	38	male	25.5354
MF48_V0	MF48	Metformin	Ren et al. 2023	D0	CHN	65280083	BGISEQ 500	SE100	38	male	24.3827
MF49_V0	MF49	Metformin	Ren et al. 2023	D0	CHN	72547770	BGISEQ 500	SE100	40	female	22.7694
MF52_V0	MF52	Metformin	Ren et al. 2023	D0	CHN	92343507	BGISEQ 500	SE100	61	female	20.3125
MF53_V0	MF53	Metformin	Ren et al. 2023	D0	CHN	63293100	BGISEQ 500	SE100	61	female	21.4844
MF55_V0	MF55	Metformin	Ren et al. 2023	D0	CHN	119250358	BGISEQ 500	SE100	61	female	21.6441
MF56_V0	MF56	Metformin	Ren et al. 2023	D0	CHN	68934964	BGISEQ 500	SE100	52	female	22.7694
MF57_V0	MF57	Metformin	Ren et al. 2023	D0	CHN	115156884	BGISEQ 500	SE100	30	female	21.9899
MF58_V0	MF58	Metformin	Ren et al. 2023	D0	CHN	83018975	BGISEQ 500	SE100	56	female	22.4323
MF59_V0	MF59	Metformin	Ren et al. 2023	D0	CHN	73082365	BGISEQ 500	SE100	54	male	25.6173
MF60_V0	MF60	Metformin	Ren et al. 2023	D0	CHN	71669405	BGISEQ 500	SE100	44	male	24.6965
MF01_V3	MF01	Metformin	Ren et al. 2023	D90	CHN	47056918	BGISEQ 500	SE100	42	male	27.0842
MF02_V3	MF02	Metformin	Ren et al. 2023	D90	CHN	66487546	BGISEQ 500	SE100	44	male	30.6228
MF03_V3	MF03	Metformin	Ren et al. 2023	D90	CHN	98197399	BGISEQ 500	SE100	45	female	20.5457
MF04_V3	MF04	Metformin	Ren et al. 2023	D90	CHN	90539878	BGISEQ 500	SE100	67	male	29.0698
MF06_V3	MF06	Metformin	Ren et al. 2023	D90	CHN	102651300	BGISEQ 500	SE100	51	male	29.7578
MF07_V3	MF07	Metformin	Ren et al. 2023	D90	CHN	63489586	BGISEQ 500	SE100	53	male	26.3958
MF08_V3	MF08	Metformin	Ren et al. 2023	D90	CHN	52558470	BGISEQ 500	SE100	53	male	24.977
MF10_V3	MF10	Metformin	Ren et al. 2023	D90	CHN	116180786	BGISEQ 500	SE100	65	male	24.841
MF11_V3	MF11	Metformin	Ren et al. 2023	D90	CHN	97667205	BGISEQ 500	SE100	49	male	24.8356
MF13_V3	MF13	Metformin	Ren et al. 2023	D90	CHN	95402646	BGISEQ 500	SE100	44	female	28.306
MF14_V3	MF14	Metformin	Ren et al. 2023	D90	CHN	83613852	BGISEQ 500	SE100	45	female	20.7756
MF15_V3	MF15	Metformin	Ren et al. 2023	D90	CHN	116427373	BGISEQ 500	SE100	41	male	22.9568
MF16_V3	MF16	Metformin	Ren et al. 2023	D90	CHN	104077270	BGISEQ 500	SE100	55	female	29.0487
MF17_V3	MF17	Metformin	Ren et al. 2023	D90	CHN	73560066	BGISEQ 500	SE100	53	female	24.6094
MF19_V3	MF19	Metformin	Ren et al. 2023	D90	CHN	81823858	BGISEQ 500	SE100	34	male	23.7022
MF20_V3	MF20	Metformin	Ren et al. 2023	D90	CHN	66585042	BGISEQ 500	SE100	44	male	23.1206
MF21_V3	MF21	Metformin	Ren et al. 2023	D90	CHN	97467847	BGISEQ 500	SE100	36	male	23.3887
MF23_V3	MF23	Metformin	Ren et al. 2023	D90	CHN	87603885	BGISEQ 500	SE100	49	female	27.0552
MF24_V3	MF24	Metformin	Ren et al. 2023	D90	CHN	118331140	BGISEQ 500	SE100	27	female	32.6531
MF25_V3	MF25	Metformin	Ren et al. 2023	D90	CHN	132241704	BGISEQ 500	SE100	47	female	20.7512
MF26_V3	MF26	Metformin	Ren et al. 2023	D90	CHN	65675512	BGISEQ 500	SE100	46	female	33.3276
MF27_V3	MF27	Metformin	Ren et al. 2023	D90	CHN	87608952	BGISEQ 500	SE100	47	female	24.7659
MF28_V3	MF28	Metformin	Ren et al. 2023	D90	CHN	112307965	BGISEQ 500	SE100	39	female	25.7812
MF29_V3	MF29	Metformin	Ren et al. 2023	D90	CHN	96880053	BGISEQ 500	SE100	48	male	24.9135
MF30_V3	MF30	Metformin	Ren et al. 2023	D90	CHN	83293125	BGISEQ 500	SE100	55	male	25.3444
MF31_V3	MF31	Metformin	Ren et al. 2023	D90	CHN	44230657	BGISEQ 500	SE100	52	male	24.539
MF34_V3	MF34	Metformin	Ren et al. 2023	D90	CHN	53359399	BGISEQ 500	SE100	50	female	26.5039
MF37_V3	MF37	Metformin	Ren et al. 2023	D90	CHN	66668846	BGISEQ 500	SE100	63	female	21.3675
MF38_V3	MF38	Metformin	Ren et al. 2023	D90	CHN	73778003	BGISEQ 500	SE100	38	male	24.5156
MF39_V3	MF39	Metformin	Ren et al. 2023	D90	CHN	83955367	BGISEQ 500	SE100	48	male	26.1738
MF40_V3	MF40	Metformin	Ren et al. 2023	D90	CHN	121351870	BGISEQ 500	SE100	49	male	27.102
MF41_V3	MF41	Metformin	Ren et al. 2023	D90	CHN	108875002	BGISEQ 500	SE100	29	male	25.2174
MF43_V3	MF43	Metformin	Ren et al. 2023	D90	CHN	68865380	BGISEQ 500	SE100	42	male	24.3911
MF44_V3	MF44	Metformin	Ren et al. 2023	D90	CHN	81447112	BGISEQ 500	SE100	58	male	23.4924
MF45_V3	MF45	Metformin	Ren et al. 2023	D90	CHN	103067582	BGISEQ 500	SE100	61	female	27.4714
MF46_V3	MF46	Metformin	Ren et al. 2023	D90	CHN	110491343	BGISEQ 500	SE100	44	male	23.8304
MF47_V3	MF47	Metformin	Ren et al. 2023	D90	CHN	110876787	BGISEQ 500	SE100	38	male	25.3758
MF48_V3	MF48	Metformin	Ren et al. 2023	D90	CHN	78136865	BGISEQ 500	SE100	38	male	24.0741
MF49_V3	MF49	Metformin	Ren et al. 2023	D90	CHN	77850134	BGISEQ 500	SE100	40	female	23.1911
MF52_V3	MF52	Metformin	Ren et al. 2023	D90	CHN	97659229	BGISEQ 500	SE100	61	female	20.5078
MF53_V3	MF53	Metformin	Ren et al. 2023	D90	CHN	87930092	BGISEQ 500	SE100	61	female	21.875
MF55_V3	MF55	Metformin	Ren et al. 2023	D90	CHN	85585557	BGISEQ 500	SE100	61	female	21.6441
MF56_V3	MF56	Metformin	Ren et al. 2023	D90	CHN	74092393	BGISEQ 500	SE100	52	female	22.7694
MF57_V3	MF57	Metformin	Ren et al. 2023	D90	CHN	108262499	BGISEQ 500	SE100	30	female	22.3757
MF58_V3	MF58	Metformin	Ren et al. 2023	D90	CHN	74497596	BGISEQ 500	SE100	56	female	22.8329
MF59_V3	MF59	Metformin	Ren et al. 2023	D90	CHN	59685329	BGISEQ 500	SE100	54	male	25.3086
MF60_V3	MF60	Metformin	Ren et al. 2023	D90	CHN	70604723	BGISEQ 500	SE100	44	male	24.5351
GU_S11_V1	S11	Metformin	Wu et al. 2017	D0	Spain	46128374	NextSeq 500	PE150	47	female	34.14
GU_S12_V1	S12	Metformin	Wu et al. 2017	D0	Spain	46809556	NextSeq 500	PE150	61	male	27.22
GU_S13_V1	S13	Metformin	Wu et al. 2017	D0	Spain	32342306	NextSeq 500	PE150	51	female	38.93
GU_S15_V1	S15	Metformin	Wu et al. 2017	D0	Spain	39263234	NextSeq 500	PE150	48	male	47.57
GU_S16_V1	S16	Metformin	Wu et al. 2017	D0	Spain	27501732	NextSeq 500	PE150	59	female	40.94
GU_S21_V1	S21	Metformin	Wu et al. 2017	D0	Spain	47261106	NextSeq 500	PE150	49	male	34.19
GU_S22_V1	S22	Metformin	Wu et al. 2017	D0	Spain	37608186	NextSeq 500	PE150	38	female	43.76
GU_S23_V1	S23	Metformin	Wu et al. 2017	D0	Spain	51470542	NextSeq 500	PE150	29	female	43.44
GU_S25_V1	S25	Metformin	Wu et al. 2017	D0	Spain	52698812	NextSeq 500	PE150	62	female	33.52
GU_S29_V1	S29	Metformin	Wu et al. 2017	D0	Spain	37519484	NextSeq 500	PE150	58	male	24.33
GU_S31_V1	S31	Metformin	Wu et al. 2017	D0	Spain	53808088	NextSeq 500	PE150	59	female	44.26
GU_S32_V1	S32	Metformin	Wu et al. 2017	D0	Spain	54563774	NextSeq 500	PE150	45	male	33.49
GU_S34_V1	S34	Metformin	Wu et al. 2017	D0	Spain	39752144	NextSeq 500	PE150	58	female	26
GU_S4_V1	S4	Metformin	Wu et al. 2017	D0	Spain	43626726	NextSeq 500	PE150	54	male	31.43
GU_S42_V1	S42	Metformin	Wu et al. 2017	D0	Spain	40538474	NextSeq 500	PE150	63	female	35.5
GU_S43_V1	S43	Metformin	Wu et al. 2017	D0	Spain	38654286	NextSeq 500	PE150	36	female	44
GU_S46_V1	S46	Metformin	Wu et al. 2017	D0	Spain	35849664	NextSeq 500	PE150	53	male	37.8
GU_S47_V1	S47	Metformin	Wu et al. 2017	D0	Spain	31751290	NextSeq 500	PE150	58	male	34
GU_S49_V1	S49	Metformin	Wu et al. 2017	D0	Spain	35182412	NextSeq 500	PE150	51	female	38.7
GU_S50_V1	S50	Metformin	Wu et al. 2017	D0	Spain	36925348	NextSeq 500	PE150	61	female	42.2
GU_S51_V1	S51	Metformin	Wu et al. 2017	D0	Spain	38323868	NextSeq 500	PE150	62	male	26.1
GU_S52_V1	S52	Metformin	Wu et al. 2017	D0	Spain	24111264	NextSeq 500	PE150	55	female	42.3
GU_S11_V3	S11	Metformin	Wu et al. 2017	D60	Spain	47671840	NextSeq 500	PE150	47	female	34.3
GU_S12_V3	S12	Metformin	Wu et al. 2017	D60	Spain	33992794	NextSeq 500	PE150	61	male	26.33
GU_S13_V3	S13	Metformin	Wu et al. 2017	D60	Spain	37838264	NextSeq 500	PE150	51	female	37.6
GU_S15_V3	S15	Metformin	Wu et al. 2017	D60	Spain	38893142	NextSeq 500	PE150	48	male	45.98
GU_S16_V3	S16	Metformin	Wu et al. 2017	D60	Spain	30360666	NextSeq 500	PE150	59	female	40.69
GU_S21_V3	S21	Metformin	Wu et al. 2017	D60	Spain	58719196	NextSeq 500	PE150	49	male	32.3
GU_S23_V3	S23	Metformin	Wu et al. 2017	D60	Spain	34883580	NextSeq 500	PE150	29	female	41.68
GU_S25_V3	S25	Metformin	Wu et al. 2017	D60	Spain	47625082	NextSeq 500	PE150	62	female	33.09
GU_S29_V3	S29	Metformin	Wu et al. 2017	D60	Spain	37579120	NextSeq 500	PE150	58	male	23.35
GU_S31_V3	S31	Metformin	Wu et al. 2017	D60	Spain	51136192	NextSeq 500	PE150	59	female	42.8
GU_S32_V3	S32	Metformin	Wu et al. 2017	D60	Spain	39532080	NextSeq 500	PE150	45	male	31.6
GU_S34_V3	S34	Metformin	Wu et al. 2017	D60	Spain	35691366	NextSeq 500	PE150	58	female	25.8
GU_S4_V3	S4	Metformin	Wu et al. 2017	D60	Spain	36121964	NextSeq 500	PE150	54	male	29.27
GU_S42_V3	S42	Metformin	Wu et al. 2017	D60	Spain	36162234	NextSeq 500	PE150	63	female	33.3
GU_S43_V3	S43	Metformin	Wu et al. 2017	D60	Spain	25739378	NextSeq 500	PE150	36	female	43.94
GU_S46_V3	S46	Metformin	Wu et al. 2017	D60	Spain	36802814	NextSeq 500	PE150	53	male	36.3
GU_S47_V3	S47	Metformin	Wu et al. 2017	D60	Spain	28046770	NextSeq 500	PE150	58	male	33.5
GU_S49_V3	S49	Metformin	Wu et al. 2017	D60	Spain	35223976	NextSeq 500	PE150	51	female	37.9
GU_S50_V3	S50	Metformin	Wu et al. 2017	D60	Spain	33815830	NextSeq 500	PE150	61	female	39.5
GU_S51_V3	S51	Metformin	Wu et al. 2017	D60	Spain	31960632	NextSeq 500	PE150	62	male	23.3
GU_S52_V3	S52	Metformin	Wu et al. 2017	D60	Spain	31102884	NextSeq 500	PE150	55	female	42.4
GU_S11_V5	S11	Metformin	Wu et al. 2017	D120	Spain	45326308	NextSeq 500	PE150	47	female	33.13
GU_S12_V5	S12	Metformin	Wu et al. 2017	D120	Spain	46646306	NextSeq 500	PE150	61	male	26.06
GU_S13_V5	S13	Metformin	Wu et al. 2017	D120	Spain	38067986	NextSeq 500	PE150	51	female	36.87
GU_S15_V5	S15	Metformin	Wu et al. 2017	D120	Spain	32940318	NextSeq 500	PE150	48	male	45.4
GU_S16_V5	S16	Metformin	Wu et al. 2017	D120	Spain	45166574	NextSeq 500	PE150	59	female	40.65
GU_S21_V5	S21	Metformin	Wu et al. 2017	D120	Spain	38128636	NextSeq 500	PE150	49	male	32.04
GU_S22_V5	S22	Metformin	Wu et al. 2017	D120	Spain	36519866	NextSeq 500	PE150	38	female	39.92
GU_S23_V5	S23	Metformin	Wu et al. 2017	D120	Spain	27791460	NextSeq 500	PE150	29	female	39.69
GU_S25_V5	S25	Metformin	Wu et al. 2017	D120	Spain	32669094	NextSeq 500	PE150	62	female	32.1
GU_S29_V5	S29	Metformin	Wu et al. 2017	D120	Spain	27040976	NextSeq 500	PE150	58	male	23.2
GU_S31_V5	S31	Metformin	Wu et al. 2017	D120	Spain	52173430	NextSeq 500	PE150	59	female	42.2
GU_S32_V5	S32	Metformin	Wu et al. 2017	D120	Spain	38236686	NextSeq 500	PE150	45	male	NA
GU_S34_V5	S34	Metformin	Wu et al. 2017	D120	Spain	34242238	NextSeq 500	PE150	58	female	25.7
GU_S4_V5	S4	Metformin	Wu et al. 2017	D120	Spain	35595668	NextSeq 500	PE150	54	male	28.78
GU_S42_V5	S42	Metformin	Wu et al. 2017	D120	Spain	37600392	NextSeq 500	PE150	63	female	33.3
GU_S43_V5	S43	Metformin	Wu et al. 2017	D120	Spain	35548994	NextSeq 500	PE150	36	female	43.6
GU_S46_V5	S46	Metformin	Wu et al. 2017	D120	Spain	39556208	NextSeq 500	PE150	53	male	36.3
GU_S47_V5	S47	Metformin	Wu et al. 2017	D120	Spain	30337034	NextSeq 500	PE150	58	male	32.3
GU_S49_V5	S49	Metformin	Wu et al. 2017	D120	Spain	27816096	NextSeq 500	PE150	51	female	36.3
GU_S50_V5	S50	Metformin	Wu et al. 2017	D120	Spain	27163658	NextSeq 500	PE150	61	female	39.6
GU_S51_V5	S51	Metformin	Wu et al. 2017	D120	Spain	28709006	NextSeq 500	PE150	62	male	22.74
GU_S52_V5	S52	Metformin	Wu et al. 2017	D120	Spain	25487752	NextSeq 500	PE150	55	female	42.4
ERR1430397	DBH1W001	Acar+WTP	Zhao et al. 2018	D0	CHN	69679176	HiSeq 3000	PE150	NA	NA	NA
ERR1430401	DBH1W002	Acar+WTP	Zhao et al. 2018	D0	CHN	79217244	HiSeq 3000	PE150	NA	NA	NA
ERR1430405	DBH1W003	Acar+WTP	Zhao et al. 2018	D0	CHN	72827942	HiSeq 3000	PE150	NA	NA	NA
ERR1430409	DBH1W004	Acar+WTP	Zhao et al. 2018	D0	CHN	106033592	HiSeq 3000	PE150	NA	NA	NA
ERR1430413	DBH1W005	Acar+WTP	Zhao et al. 2018	D0	CHN	112467984	HiSeq 3000	PE150	NA	NA	NA
ERR1430417	DBH1W006	Acar+WTP	Zhao et al. 2018	D0	CHN	51209464	HiSeq 3000	PE150	NA	NA	NA
ERR1430421	DBH1W007	Acar+WTP	Zhao et al. 2018	D0	CHN	71447504	HiSeq 3000	PE150	NA	NA	NA
ERR1430485	DBH2W002	Acar+WTP	Zhao et al. 2018	D0	CHN	74087270	HiSeq 3000	PE150	NA	NA	NA
ERR1430489	DBH2W004	Acar+WTP	Zhao et al. 2018	D0	CHN	67412506	HiSeq 3000	PE150	NA	NA	NA
ERR1430493	DBH2W006	Acar+WTP	Zhao et al. 2018	D0	CHN	68124756	HiSeq 3000	PE150	NA	NA	NA
ERR1430497	DBH2W007	Acar+WTP	Zhao et al. 2018	D0	CHN	77783946	HiSeq 3000	PE150	NA	NA	NA
ERR1430501	DBH2W008	Acar+WTP	Zhao et al. 2018	D0	CHN	49750284	HiSeq 3000	PE150	NA	NA	NA
ERR1430505	DBH2W009	Acar+WTP	Zhao et al. 2018	D0	CHN	96200076	HiSeq 3000	PE150	NA	NA	NA
ERR1430509	DBH2W011	Acar+WTP	Zhao et al. 2018	D0	CHN	97090006	HiSeq 3000	PE150	NA	NA	NA
ERR1430513	DBH2W012	Acar+WTP	Zhao et al. 2018	D0	CHN	87354140	HiSeq 3000	PE150	NA	NA	NA
ERR1430517	DBH2W013	Acar+WTP	Zhao et al. 2018	D0	CHN	71961520	HiSeq 3000	PE150	NA	NA	NA
ERR1430521	DBH2W015	Acar+WTP	Zhao et al. 2018	D0	CHN	91407920	HiSeq 3000	PE150	NA	NA	NA
ERR1430525	DBH2W016	Acar+WTP	Zhao et al. 2018	D0	CHN	69211478	HiSeq 3000	PE150	NA	NA	NA
ERR1430529	DBH2W017	Acar+WTP	Zhao et al. 2018	D0	CHN	74088350	HiSeq 3000	PE150	NA	NA	NA
ERR1430533	DBH2W018	Acar+WTP	Zhao et al. 2018	D0	CHN	99956254	HiSeq 3000	PE150	NA	NA	NA
ERR1430537	DBH2W019	Acar+WTP	Zhao et al. 2018	D0	CHN	68099040	HiSeq 3000	PE150	NA	NA	NA
ERR1430545	DBH3W001	Acar+WTP	Zhao et al. 2018	D0	CHN	107574764	HiSeq 3000	PE150	NA	NA	NA
ERR1430549	DBH3W002	Acar+WTP	Zhao et al. 2018	D0	CHN	68474892	HiSeq 3000	PE150	NA	NA	NA
ERR1430553	DBH3W003	Acar+WTP	Zhao et al. 2018	D0	CHN	118308276	HiSeq 3000	PE150	NA	NA	NA
ERR1430557	DBH3W004	Acar+WTP	Zhao et al. 2018	D0	CHN	74346178	HiSeq 3000	PE150	NA	NA	NA
ERR1430561	DBH3W006	Acar+WTP	Zhao et al. 2018	D0	CHN	84634264	HiSeq 3000	PE150	NA	NA	NA
ERR1430565	DBH3W007	Acar+WTP	Zhao et al. 2018	D0	CHN	98154232	HiSeq 3000	PE150	NA	NA	NA
ERR1430398	DBH1W001	Acar+WTP	Zhao et al. 2018	D28	CHN	102805638	HiSeq 3000	PE150	NA	NA	NA
ERR1430402	DBH1W002	Acar+WTP	Zhao et al. 2018	D28	CHN	125957964	HiSeq 3000	PE150	NA	NA	NA
ERR1430406	DBH1W003	Acar+WTP	Zhao et al. 2018	D28	CHN	135953934	HiSeq 3000	PE150	NA	NA	NA
ERR1430410	DBH1W004	Acar+WTP	Zhao et al. 2018	D28	CHN	83228670	HiSeq 3000	PE150	NA	NA	NA
ERR1430414	DBH1W005	Acar+WTP	Zhao et al. 2018	D28	CHN	73055848	HiSeq 3000	PE150	NA	NA	NA
ERR1430418	DBH1W006	Acar+WTP	Zhao et al. 2018	D28	CHN	89146686	HiSeq 3000	PE150	NA	NA	NA
ERR1430422	DBH1W007	Acar+WTP	Zhao et al. 2018	D28	CHN	130678820	HiSeq 3000	PE150	NA	NA	NA
ERR1430486	DBH2W002	Acar+WTP	Zhao et al. 2018	D28	CHN	76586014	HiSeq 3000	PE150	NA	NA	NA
ERR1430490	DBH2W004	Acar+WTP	Zhao et al. 2018	D28	CHN	103480826	HiSeq 3000	PE150	NA	NA	NA
ERR1430494	DBH2W006	Acar+WTP	Zhao et al. 2018	D28	CHN	59583882	HiSeq 3000	PE150	NA	NA	NA
ERR1430498	DBH2W007	Acar+WTP	Zhao et al. 2018	D28	CHN	77057408	HiSeq 3000	PE150	NA	NA	NA
ERR1430502	DBH2W008	Acar+WTP	Zhao et al. 2018	D28	CHN	96139832	HiSeq 3000	PE150	NA	NA	NA
ERR1430506	DBH2W009	Acar+WTP	Zhao et al. 2018	D28	CHN	107086280	HiSeq 3000	PE150	NA	NA	NA
ERR1430510	DBH2W011	Acar+WTP	Zhao et al. 2018	D28	CHN	90431158	HiSeq 3000	PE150	NA	NA	NA
ERR1430514	DBH2W012	Acar+WTP	Zhao et al. 2018	D28	CHN	109013186	HiSeq 3000	PE150	NA	NA	NA
ERR1430518	DBH2W013	Acar+WTP	Zhao et al. 2018	D28	CHN	112940612	HiSeq 3000	PE150	NA	NA	NA
ERR1430522	DBH2W015	Acar+WTP	Zhao et al. 2018	D28	CHN	74604772	HiSeq 3000	PE150	NA	NA	NA
ERR1430526	DBH2W016	Acar+WTP	Zhao et al. 2018	D28	CHN	79440496	HiSeq 3000	PE150	NA	NA	NA
ERR1430530	DBH2W017	Acar+WTP	Zhao et al. 2018	D28	CHN	81322228	HiSeq 3000	PE150	NA	NA	NA
ERR1430534	DBH2W018	Acar+WTP	Zhao et al. 2018	D28	CHN	94149370	HiSeq 3000	PE150	NA	NA	NA
ERR1430538	DBH2W019	Acar+WTP	Zhao et al. 2018	D28	CHN	115059760	HiSeq 3000	PE150	NA	NA	NA
ERR1430546	DBH3W001	Acar+WTP	Zhao et al. 2018	D28	CHN	55856478	HiSeq 3000	PE150	NA	NA	NA
ERR1430550	DBH3W002	Acar+WTP	Zhao et al. 2018	D28	CHN	84482126	HiSeq 3000	PE150	NA	NA	NA
ERR1430554	DBH3W003	Acar+WTP	Zhao et al. 2018	D28	CHN	111915804	HiSeq 3000	PE150	NA	NA	NA
ERR1430558	DBH3W004	Acar+WTP	Zhao et al. 2018	D28	CHN	125501766	HiSeq 3000	PE150	NA	NA	NA
ERR1430562	DBH3W006	Acar+WTP	Zhao et al. 2018	D28	CHN	127333996	HiSeq 3000	PE150	NA	NA	NA
ERR1430566	DBH3W007	Acar+WTP	Zhao et al. 2018	D28	CHN	68646638	HiSeq 3000	PE150	NA	NA	NA
ERR1430399	DBH1W001	Acar+WTP	Zhao et al. 2018	D56	CHN	80908494	HiSeq 3000	PE150	NA	NA	NA
ERR1430403	DBH1W002	Acar+WTP	Zhao et al. 2018	D56	CHN	104786260	HiSeq 3000	PE150	NA	NA	NA
ERR1430407	DBH1W003	Acar+WTP	Zhao et al. 2018	D56	CHN	86207540	HiSeq 3000	PE150	NA	NA	NA
ERR1430411	DBH1W004	Acar+WTP	Zhao et al. 2018	D56	CHN	95269474	HiSeq 3000	PE150	NA	NA	NA
ERR1430415	DBH1W005	Acar+WTP	Zhao et al. 2018	D56	CHN	47115072	HiSeq 3000	PE150	NA	NA	NA
ERR1430419	DBH1W006	Acar+WTP	Zhao et al. 2018	D56	CHN	82012498	HiSeq 3000	PE150	NA	NA	NA
ERR1430423	DBH1W007	Acar+WTP	Zhao et al. 2018	D56	CHN	100408718	HiSeq 3000	PE150	NA	NA	NA
ERR1430487	DBH2W002	Acar+WTP	Zhao et al. 2018	D56	CHN	81423684	HiSeq 3000	PE150	NA	NA	NA
ERR1430491	DBH2W004	Acar+WTP	Zhao et al. 2018	D56	CHN	78925948	HiSeq 3000	PE150	NA	NA	NA
ERR1430495	DBH2W006	Acar+WTP	Zhao et al. 2018	D56	CHN	117953490	HiSeq 3000	PE150	NA	NA	NA
ERR1430499	DBH2W007	Acar+WTP	Zhao et al. 2018	D56	CHN	96777872	HiSeq 3000	PE150	NA	NA	NA
ERR1430503	DBH2W008	Acar+WTP	Zhao et al. 2018	D56	CHN	110787876	HiSeq 3000	PE150	NA	NA	NA
ERR1430507	DBH2W009	Acar+WTP	Zhao et al. 2018	D56	CHN	65665378	HiSeq 3000	PE150	NA	NA	NA
ERR1430511	DBH2W011	Acar+WTP	Zhao et al. 2018	D56	CHN	86932078	HiSeq 3000	PE150	NA	NA	NA
ERR1430515	DBH2W012	Acar+WTP	Zhao et al. 2018	D56	CHN	96483068	HiSeq 3000	PE150	NA	NA	NA
ERR1430519	DBH2W013	Acar+WTP	Zhao et al. 2018	D56	CHN	86477454	HiSeq 3000	PE150	NA	NA	NA
ERR1430523	DBH2W015	Acar+WTP	Zhao et al. 2018	D56	CHN	77780552	HiSeq 3000	PE150	NA	NA	NA
ERR1430527	DBH2W016	Acar+WTP	Zhao et al. 2018	D56	CHN	67016062	HiSeq 3000	PE150	NA	NA	NA
ERR1430531	DBH2W017	Acar+WTP	Zhao et al. 2018	D56	CHN	63676562	HiSeq 3000	PE150	NA	NA	NA
ERR1430535	DBH2W018	Acar+WTP	Zhao et al. 2018	D56	CHN	89542398	HiSeq 3000	PE150	NA	NA	NA
ERR1430539	DBH2W019	Acar+WTP	Zhao et al. 2018	D56	CHN	99912520	HiSeq 3000	PE150	NA	NA	NA
ERR1430547	DBH3W001	Acar+WTP	Zhao et al. 2018	D56	CHN	103656172	HiSeq 3000	PE150	NA	NA	NA
ERR1430551	DBH3W002	Acar+WTP	Zhao et al. 2018	D56	CHN	68233420	HiSeq 3000	PE150	NA	NA	NA
ERR1430555	DBH3W003	Acar+WTP	Zhao et al. 2018	D56	CHN	70377848	HiSeq 3000	PE150	NA	NA	NA
ERR1430559	DBH3W004	Acar+WTP	Zhao et al. 2018	D56	CHN	124131940	HiSeq 3000	PE150	NA	NA	NA
ERR1430563	DBH3W006	Acar+WTP	Zhao et al. 2018	D56	CHN	110179202	HiSeq 3000	PE150	NA	NA	NA
ERR1430567	DBH3W007	Acar+WTP	Zhao et al. 2018	D56	CHN	86660456	HiSeq 3000	PE150	NA	NA	NA
ERR1430400	DBH1W001	Acar+WTP	Zhao et al. 2018	D84	CHN	84991010	HiSeq 3000	PE150	NA	NA	NA
ERR1430404	DBH1W002	Acar+WTP	Zhao et al. 2018	D84	CHN	78881474	HiSeq 3000	PE150	NA	NA	NA
ERR1430408	DBH1W003	Acar+WTP	Zhao et al. 2018	D84	CHN	72815838	HiSeq 3000	PE150	NA	NA	NA
ERR1430412	DBH1W004	Acar+WTP	Zhao et al. 2018	D84	CHN	84350410	HiSeq 3000	PE150	NA	NA	NA
ERR1430416	DBH1W005	Acar+WTP	Zhao et al. 2018	D84	CHN	86575684	HiSeq 3000	PE150	NA	NA	NA
ERR1430420	DBH1W006	Acar+WTP	Zhao et al. 2018	D84	CHN	105487548	HiSeq 3000	PE150	NA	NA	NA
ERR1430424	DBH1W007	Acar+WTP	Zhao et al. 2018	D84	CHN	93626136	HiSeq 3000	PE150	NA	NA	NA
ERR1430488	DBH2W002	Acar+WTP	Zhao et al. 2018	D84	CHN	62891630	HiSeq 3000	PE150	NA	NA	NA
ERR1430492	DBH2W004	Acar+WTP	Zhao et al. 2018	D84	CHN	66474936	HiSeq 3000	PE150	NA	NA	NA
ERR1430496	DBH2W006	Acar+WTP	Zhao et al. 2018	D84	CHN	65570710	HiSeq 3000	PE150	NA	NA	NA
ERR1430500	DBH2W007	Acar+WTP	Zhao et al. 2018	D84	CHN	92822784	HiSeq 3000	PE150	NA	NA	NA
ERR1430504	DBH2W008	Acar+WTP	Zhao et al. 2018	D84	CHN	85945954	HiSeq 3000	PE150	NA	NA	NA
ERR1430508	DBH2W009	Acar+WTP	Zhao et al. 2018	D84	CHN	89804700	HiSeq 3000	PE150	NA	NA	NA
ERR1430512	DBH2W011	Acar+WTP	Zhao et al. 2018	D84	CHN	112743430	HiSeq 3000	PE150	NA	NA	NA
ERR1430516	DBH2W012	Acar+WTP	Zhao et al. 2018	D84	CHN	130105346	HiSeq 3000	PE150	NA	NA	NA
ERR1430520	DBH2W013	Acar+WTP	Zhao et al. 2018	D84	CHN	83499034	HiSeq 3000	PE150	NA	NA	NA
ERR1430524	DBH2W015	Acar+WTP	Zhao et al. 2018	D84	CHN	70753962	HiSeq 3000	PE150	NA	NA	NA
ERR1430528	DBH2W016	Acar+WTP	Zhao et al. 2018	D84	CHN	77070554	HiSeq 3000	PE150	NA	NA	NA
ERR1430532	DBH2W017	Acar+WTP	Zhao et al. 2018	D84	CHN	79223536	HiSeq 3000	PE150	NA	NA	NA
ERR1430536	DBH2W018	Acar+WTP	Zhao et al. 2018	D84	CHN	86809114	HiSeq 3000	PE150	NA	NA	NA
ERR1430540	DBH2W019	Acar+WTP	Zhao et al. 2018	D84	CHN	67996406	HiSeq 3000	PE150	NA	NA	NA
ERR1430548	DBH3W001	Acar+WTP	Zhao et al. 2018	D84	CHN	97482572	HiSeq 3000	PE150	NA	NA	NA
ERR1430552	DBH3W002	Acar+WTP	Zhao et al. 2018	D84	CHN	111344468	HiSeq 3000	PE150	NA	NA	NA
ERR1430556	DBH3W003	Acar+WTP	Zhao et al. 2018	D84	CHN	69168892	HiSeq 3000	PE150	NA	NA	NA
ERR1430560	DBH3W004	Acar+WTP	Zhao et al. 2018	D84	CHN	101273916	HiSeq 3000	PE150	NA	NA	NA
ERR1430564	DBH3W006	Acar+WTP	Zhao et al. 2018	D84	CHN	86575364	HiSeq 3000	PE150	NA	NA	NA
ERR1430568	DBH3W007	Acar+WTP	Zhao et al. 2018	D84	CHN	77295884	HiSeq 3000	PE150	NA	NA	NA
ERR1430425	DBH2U001	Acarbose	Zhao et al. 2018	D0	CHN	82515630	HiSeq 3000	PE150	NA	NA	NA
ERR1430429	DBH2U002	Acarbose	Zhao et al. 2018	D0	CHN	96676786	HiSeq 3000	PE150	NA	NA	NA
ERR1430433	DBH2U003	Acarbose	Zhao et al. 2018	D0	CHN	107886692	HiSeq 3000	PE150	NA	NA	NA
ERR1430437	DBH2U004	Acarbose	Zhao et al. 2018	D0	CHN	73979312	HiSeq 3000	PE150	NA	NA	NA
ERR1430441	DBH2U005	Acarbose	Zhao et al. 2018	D0	CHN	91879740	HiSeq 3000	PE150	NA	NA	NA
ERR1430445	DBH2U007	Acarbose	Zhao et al. 2018	D0	CHN	60024654	HiSeq 3000	PE150	NA	NA	NA
ERR1430449	DBH2U008	Acarbose	Zhao et al. 2018	D0	CHN	121837768	HiSeq 3000	PE150	NA	NA	NA
ERR1430453	DBH2U009	Acarbose	Zhao et al. 2018	D0	CHN	111854670	HiSeq 3000	PE150	NA	NA	NA
ERR1430457	DBH2U010	Acarbose	Zhao et al. 2018	D0	CHN	80584034	HiSeq 3000	PE150	NA	NA	NA
ERR1430461	DBH2U011	Acarbose	Zhao et al. 2018	D0	CHN	68886492	HiSeq 3000	PE150	NA	NA	NA
ERR1430465	DBH2U012	Acarbose	Zhao et al. 2018	D0	CHN	121443792	HiSeq 3000	PE150	NA	NA	NA
ERR1430469	DBH2U013	Acarbose	Zhao et al. 2018	D0	CHN	109277966	HiSeq 3000	PE150	NA	NA	NA
ERR1430473	DBH2U014	Acarbose	Zhao et al. 2018	D0	CHN	87573620	HiSeq 3000	PE150	NA	NA	NA
ERR1430477	DBH2U015	Acarbose	Zhao et al. 2018	D0	CHN	122407170	HiSeq 3000	PE150	NA	NA	NA
ERR1430481	DBH2U016	Acarbose	Zhao et al. 2018	D0	CHN	55296246	HiSeq 3000	PE150	NA	NA	NA
ERR1430541	DBH3U001	Acarbose	Zhao et al. 2018	D0	CHN	81156084	HiSeq 3000	PE150	NA	NA	NA
ERR1430426	DBH2U001	Acarbose	Zhao et al. 2018	D28	CHN	115548022	HiSeq 3000	PE150	NA	NA	NA
ERR1430430	DBH2U002	Acarbose	Zhao et al. 2018	D28	CHN	47778476	HiSeq 3000	PE150	NA	NA	NA
ERR1430434	DBH2U003	Acarbose	Zhao et al. 2018	D28	CHN	186877202	HiSeq 3000	PE150	NA	NA	NA
ERR1430438	DBH2U004	Acarbose	Zhao et al. 2018	D28	CHN	88393026	HiSeq 3000	PE150	NA	NA	NA
ERR1430442	DBH2U005	Acarbose	Zhao et al. 2018	D28	CHN	51756780	HiSeq 3000	PE150	NA	NA	NA
ERR1430446	DBH2U007	Acarbose	Zhao et al. 2018	D28	CHN	114432440	HiSeq 3000	PE150	NA	NA	NA
ERR1430450	DBH2U008	Acarbose	Zhao et al. 2018	D28	CHN	66509522	HiSeq 3000	PE150	NA	NA	NA
ERR1430454	DBH2U009	Acarbose	Zhao et al. 2018	D28	CHN	90653090	HiSeq 3000	PE150	NA	NA	NA
ERR1430458	DBH2U010	Acarbose	Zhao et al. 2018	D28	CHN	150237112	HiSeq 3000	PE150	NA	NA	NA
ERR1430462	DBH2U011	Acarbose	Zhao et al. 2018	D28	CHN	98898550	HiSeq 3000	PE150	NA	NA	NA
ERR1430466	DBH2U012	Acarbose	Zhao et al. 2018	D28	CHN	95044186	HiSeq 3000	PE150	NA	NA	NA
ERR1430470	DBH2U013	Acarbose	Zhao et al. 2018	D28	CHN	93056762	HiSeq 3000	PE150	NA	NA	NA
ERR1430474	DBH2U014	Acarbose	Zhao et al. 2018	D28	CHN	82948104	HiSeq 3000	PE150	NA	NA	NA
ERR1430478	DBH2U015	Acarbose	Zhao et al. 2018	D28	CHN	127654036	HiSeq 3000	PE150	NA	NA	NA
ERR1430482	DBH2U016	Acarbose	Zhao et al. 2018	D28	CHN	159791554	HiSeq 3000	PE150	NA	NA	NA
ERR1430542	DBH3U001	Acarbose	Zhao et al. 2018	D28	CHN	113759910	HiSeq 3000	PE150	NA	NA	NA
ERR1430427	DBH2U001	Acarbose	Zhao et al. 2018	D56	CHN	48219088	HiSeq 3000	PE150	NA	NA	NA
ERR1430431	DBH2U002	Acarbose	Zhao et al. 2018	D56	CHN	67811192	HiSeq 3000	PE150	NA	NA	NA
ERR1430435	DBH2U003	Acarbose	Zhao et al. 2018	D56	CHN	142293194	HiSeq 3000	PE150	NA	NA	NA
ERR1430439	DBH2U004	Acarbose	Zhao et al. 2018	D56	CHN	99637202	HiSeq 3000	PE150	NA	NA	NA
ERR1430443	DBH2U005	Acarbose	Zhao et al. 2018	D56	CHN	101514396	HiSeq 3000	PE150	NA	NA	NA
ERR1430447	DBH2U007	Acarbose	Zhao et al. 2018	D56	CHN	69135264	HiSeq 3000	PE150	NA	NA	NA
ERR1430451	DBH2U008	Acarbose	Zhao et al. 2018	D56	CHN	77795982	HiSeq 3000	PE150	NA	NA	NA
ERR1430455	DBH2U009	Acarbose	Zhao et al. 2018	D56	CHN	96068748	HiSeq 3000	PE150	NA	NA	NA
ERR1430459	DBH2U010	Acarbose	Zhao et al. 2018	D56	CHN	54769722	HiSeq 3000	PE150	NA	NA	NA
ERR1430463	DBH2U011	Acarbose	Zhao et al. 2018	D56	CHN	103025096	HiSeq 3000	PE150	NA	NA	NA
ERR1430467	DBH2U012	Acarbose	Zhao et al. 2018	D56	CHN	83389834	HiSeq 3000	PE150	NA	NA	NA
ERR1430471	DBH2U013	Acarbose	Zhao et al. 2018	D56	CHN	132216882	HiSeq 3000	PE150	NA	NA	NA
ERR1430475	DBH2U014	Acarbose	Zhao et al. 2018	D56	CHN	72812632	HiSeq 3000	PE150	NA	NA	NA
ERR1430479	DBH2U015	Acarbose	Zhao et al. 2018	D56	CHN	87456266	HiSeq 3000	PE150	NA	NA	NA
ERR1430483	DBH2U016	Acarbose	Zhao et al. 2018	D56	CHN	99922162	HiSeq 3000	PE150	NA	NA	NA
ERR1430543	DBH3U001	Acarbose	Zhao et al. 2018	D56	CHN	91793946	HiSeq 3000	PE150	NA	NA	NA
ERR1430428	DBH2U001	Acarbose	Zhao et al. 2018	D84	CHN	79312888	HiSeq 3000	PE150	NA	NA	NA
ERR1430432	DBH2U002	Acarbose	Zhao et al. 2018	D84	CHN	99122570	HiSeq 3000	PE150	NA	NA	NA
ERR1430436	DBH2U003	Acarbose	Zhao et al. 2018	D84	CHN	98830432	HiSeq 3000	PE150	NA	NA	NA
ERR1430440	DBH2U004	Acarbose	Zhao et al. 2018	D84	CHN	66353094	HiSeq 3000	PE150	NA	NA	NA
ERR1430444	DBH2U005	Acarbose	Zhao et al. 2018	D84	CHN	85865234	HiSeq 3000	PE150	NA	NA	NA
ERR1430448	DBH2U007	Acarbose	Zhao et al. 2018	D84	CHN	103046452	HiSeq 3000	PE150	NA	NA	NA
ERR1430452	DBH2U008	Acarbose	Zhao et al. 2018	D84	CHN	96496042	HiSeq 3000	PE150	NA	NA	NA
ERR1430456	DBH2U009	Acarbose	Zhao et al. 2018	D84	CHN	69077266	HiSeq 3000	PE150	NA	NA	NA
ERR1430460	DBH2U010	Acarbose	Zhao et al. 2018	D84	CHN	110104624	HiSeq 3000	PE150	NA	NA	NA
ERR1430464	DBH2U011	Acarbose	Zhao et al. 2018	D84	CHN	71877156	HiSeq 3000	PE150	NA	NA	NA
ERR1430468	DBH2U012	Acarbose	Zhao et al. 2018	D84	CHN	57946956	HiSeq 3000	PE150	NA	NA	NA
ERR1430472	DBH2U013	Acarbose	Zhao et al. 2018	D84	CHN	102406944	HiSeq 3000	PE150	NA	NA	NA
ERR1430476	DBH2U014	Acarbose	Zhao et al. 2018	D84	CHN	99138644	HiSeq 3000	PE150	NA	NA	NA
ERR1430480	DBH2U015	Acarbose	Zhao et al. 2018	D84	CHN	93031210	HiSeq 3000	PE150	NA	NA	NA
ERR1430484	DBH2U016	Acarbose	Zhao et al. 2018	D84	CHN	62826704	HiSeq 3000	PE150	NA	NA	NA
ERR1430544	DBH3U001	Acarbose	Zhao et al. 2018	D84	CHN	105711894	HiSeq 3000	PE150	NA	NA	NA

## Sheet:  Table S3
Table S3 | Comparison of CLR-transformed relative abundance of species between pre-(Pre) and post-intervention (Post) samples for eight interventional groups
Species	Family	Group	Drug	P value (Wilcox sign test)	Effect size	BH-adjusted Pvalue	Enrichment	Significance
Akkermansia muciniphila	other	Gu et al. 2017 Acarbose D90	Acarbose	0.252805	0.16	0.318959	none	Ns
Alistipes finegoldii	Rikenellaceae	Gu et al. 2017 Acarbose D90	Acarbose	0.136124	-0.209	0.195497	none	Ns
Alistipes onderdonkii	Rikenellaceae	Gu et al. 2017 Acarbose D90	Acarbose	0.0546611	-0.269	0.0829128	Pre	Ns
Alistipes senegalensis	Rikenellaceae	Gu et al. 2017 Acarbose D90	Acarbose	0.992521	0.00131	0.992521	none	Ns
Bacteroidales bacterium ph8	other	Gu et al. 2017 Acarbose D90	Acarbose	0.728728	-0.0486	0.77602	none	Ns
Bacteroides caccae	Bacteroidaceae	Gu et al. 2017 Acarbose D90	Acarbose	0.180113	-0.188	0.238385	none	Ns
Bacteroides clarus	Bacteroidaceae	Gu et al. 2017 Acarbose D90	Acarbose	0.168234	-0.193	0.224868	none	Ns
Bacteroides coprocola	Bacteroidaceae	Gu et al. 2017 Acarbose D90	Acarbose	0.523867	0.0892	0.599339	none	Ns
Bacteroides eggerthii	Bacteroidaceae	Gu et al. 2017 Acarbose D90	Acarbose	0.226595	0.169	0.291336	none	Ns
Bacteroides fragilis	Bacteroidaceae	Gu et al. 2017 Acarbose D90	Acarbose	0.673167	-0.0591	0.72702	none	Ns
Bacteroides nordii	Bacteroidaceae	Gu et al. 2017 Acarbose D90	Acarbose	0.159718	-0.197	0.22002	none	Ns
Bacteroides oleiciplenus	Bacteroidaceae	Gu et al. 2017 Acarbose D90	Acarbose	0.23758	0.165	0.302578	none	Ns
Bacteroides ovatus	Bacteroidaceae	Gu et al. 2017 Acarbose D90	Acarbose	0.800204	-0.0354	0.824637	none	Ns
Bacteroides plebeius	Bacteroidaceae	Gu et al. 2017 Acarbose D90	Acarbose	0.764215	0.042	0.793607	none	Ns
Bacteroides salyersiae	Bacteroidaceae	Gu et al. 2017 Acarbose D90	Acarbose	0.0780335	-0.246	0.115764	Pre	Ns
Bacteroides stercoris	Bacteroidaceae	Gu et al. 2017 Acarbose D90	Acarbose	0.146255	-0.203	0.203551	none	Ns
Bacteroides vulgatus	Bacteroidaceae	Gu et al. 2017 Acarbose D90	Acarbose	0.476227	-0.0997	0.549493	none	Ns
candidate division TM7 single cell isolate TM7c	other	Gu et al. 2017 Acarbose D90	Acarbose	0.593143	0.0748	0.656346	none	Ns
Clostridiales bacterium 1 7 47FAA	other	Gu et al. 2017 Acarbose D90	Acarbose	0.0621366	-0.262	0.0932049	Pre	Ns
Clostridium bartlettii	other	Gu et al. 2017 Acarbose D90	Acarbose	0.189424	0.183	0.248274	none	Ns
Clostridium clostridioforme	Clostridiaceae	Gu et al. 2017 Acarbose D90	Acarbose	0.735782	0.0472	0.77602	none	Ns
Clostridium innocuum	Erysipelotrichaceae	Gu et al. 2017 Acarbose D90	Acarbose	0.0845783	0.241	0.124109	Post	Ns
Clostridium nexile	Clostridiaceae	Gu et al. 2017 Acarbose D90	Acarbose	0.735782	-0.0472	0.77602	none	Ns
Clostridium symbiosum	Clostridiaceae	Gu et al. 2017 Acarbose D90	Acarbose	0.895595	0.0183	0.915949	none	Ns
Desulfovibrio desulfuricans	other	Gu et al. 2017 Acarbose D90	Acarbose	0.329639	-0.137	0.400913	none	Ns
Eggerthella lenta	Coriobacteriaceae	Gu et al. 2017 Acarbose D90	Acarbose	0.586675	-0.0762	0.654554	none	Ns
Enterobacter cloacae	Enterobacteriaceae	Gu et al. 2017 Acarbose D90	Acarbose	0.742858	0.0459	0.777409	none	Ns
Erysipelotrichaceae bacterium 21 3	Erysipelotrichaceae	Gu et al. 2017 Acarbose D90	Acarbose	0.165359	0.195	0.224868	none	Ns
Escherichia coli	Enterobacteriaceae	Gu et al. 2017 Acarbose D90	Acarbose	0.268697	0.155	0.335871	none	Ns
Anaerobutyricum hallii	Eubacteriaceae	Gu et al. 2017 Acarbose D90	Acarbose	0.138605	0.207	0.196964	none	Ns
Gordonibacter pamelaeae	Coriobacteriaceae	Gu et al. 2017 Acarbose D90	Acarbose	0.414791	-0.114	0.486929	none	Ns
Klebsiella pneumoniae	Enterobacteriaceae	Gu et al. 2017 Acarbose D90	Acarbose	0.985043	0.00262	0.992394	none	Ns
Lachnospiraceae bacterium 1 1 57FAA	Lachnospiraceae	Gu et al. 2017 Acarbose D90	Acarbose	0.199084	-0.179	0.258427	none	Ns
Lachnospiraceae bacterium 9 1 43BFAA	Lachnospiraceae	Gu et al. 2017 Acarbose D90	Acarbose	0.363231	0.127	0.433948	none	Ns
Oxalobacter formigenes	other	Gu et al. 2017 Acarbose D90	Acarbose	0.168234	-0.193	0.224868	none	Ns
Parabacteroides distasonis	Porphyromonadaceae	Gu et al. 2017 Acarbose D90	Acarbose	0.393667	-0.119	0.466185	none	Ns
Parabacteroides johnsonii	Porphyromonadaceae	Gu et al. 2017 Acarbose D90	Acarbose	0.940224	0.0105	0.954363	none	Ns
Parabacteroides merdae	Porphyromonadaceae	Gu et al. 2017 Acarbose D90	Acarbose	0.632617	-0.0669	0.688736	none	Ns
Paraprevotella clara	Prevotellaceae	Gu et al. 2017 Acarbose D90	Acarbose	0.0862821	0.241	0.125248	Post	Ns
Paraprevotella xylaniphila	Prevotellaceae	Gu et al. 2017 Acarbose D90	Acarbose	0.358305	0.129	0.431885	none	Ns
Rothia mucilaginosa	other	Gu et al. 2017 Acarbose D90	Acarbose	0.146255	0.203	0.203551	none	Ns
Ruminococcaceae bacterium D16	Ruminococcaceae	Gu et al. 2017 Acarbose D90	Acarbose	0.606175	0.0723	0.665314	none	Ns
Ruminococcus bromii	Ruminococcaceae	Gu et al. 2017 Acarbose D90	Acarbose	0.276894	0.153	0.342943	none	Ns
Ruminococcus callidus	Ruminococcaceae	Gu et al. 2017 Acarbose D90	Acarbose	0.529989	0.0879	0.601248	none	Ns
Ruminococcus gnavus	Lachnospiraceae	Gu et al. 2017 Acarbose D90	Acarbose	0.573838	-0.0787	0.645568	none	Ns
Ruminococcus lactaris	Ruminococcaceae	Gu et al. 2017 Acarbose D90	Acarbose	0.31588	-0.14	0.387671	none	Ns
Ruminococcus sp 5 1 39BFAA	Ruminococcaceae	Gu et al. 2017 Acarbose D90	Acarbose	0.43657	0.109	0.508078	none	Ns
Anaerostipes hadrus	Lachnospiraceae	Gu et al. 2017 Acarbose D90	Acarbose	0.0310917	0.302	0.0511875	Post	P<=0.05
Clostridium ramosum	Erysipelotrichaceae	Gu et al. 2017 Acarbose D90	Acarbose	0.0448646	0.281	0.0688263	Post	P<=0.05
Eubacterium siraeum	Eubacteriaceae	Gu et al. 2017 Acarbose D90	Acarbose	0.0448646	0.281	0.0688263	Post	P<=0.05
Lachnospiraceae bacterium 3 1 57FAA CT1	Lachnospiraceae	Gu et al. 2017 Acarbose D90	Acarbose	0.034942	0.295	0.0554961	Post	P<=0.05
Ruminococcus albus	Ruminococcaceae	Gu et al. 2017 Acarbose D90	Acarbose	0.0419473	0.284	0.0658476	Post	P<=0.05
Solobacterium moorei	Erysipelotrichaceae	Gu et al. 2017 Acarbose D90	Acarbose	0.0333556	0.298	0.0536072	Post	P<=0.05
Streptococcus mitis oralis pneumoniae	Streptococcaceae	Gu et al. 2017 Acarbose D90	Acarbose	0.0318312	0.301	0.0517736	Post	P<=0.05
Actinomyces graevenitzii	other	Gu et al. 2017 Acarbose D90	Acarbose	2.57e-05	0.59	0.000192644	Post	q<=0.05
Adlercreutzia equolifaciens	Coriobacteriaceae	Gu et al. 2017 Acarbose D90	Acarbose	0.0126547	-0.349	0.0247592	Pre	q<=0.05
Alistipes indistinctus	Rikenellaceae	Gu et al. 2017 Acarbose D90	Acarbose	0.0164127	-0.336	0.0307737	Pre	q<=0.05
Alistipes putredinis	Rikenellaceae	Gu et al. 2017 Acarbose D90	Acarbose	0.00011692	-0.539	0.000544285	Pre	q<=0.05
Alistipes shahii	Rikenellaceae	Gu et al. 2017 Acarbose D90	Acarbose	0.00344986	-0.409	0.00862465	Pre	q<=0.05
Anaerotruncus colihominis	Ruminococcaceae	Gu et al. 2017 Acarbose D90	Acarbose	0.000409636	-0.494	0.00149462	Pre	q<=0.05
Bacteroides cellulosilyticus	Bacteroidaceae	Gu et al. 2017 Acarbose D90	Acarbose	8.26e-05	-0.552	0.000428657	Pre	q<=0.05
Bacteroides dorei	Bacteroidaceae	Gu et al. 2017 Acarbose D90	Acarbose	0.0021758	-0.43	0.00587466	Pre	q<=0.05
Bacteroides faecis	Bacteroidaceae	Gu et al. 2017 Acarbose D90	Acarbose	0.00437833	-0.399	0.0100182	Pre	q<=0.05
Bacteroides finegoldii	Bacteroidaceae	Gu et al. 2017 Acarbose D90	Acarbose	0.0077663	-0.372	0.0166421	Pre	q<=0.05
Bacteroides intestinalis	Bacteroidaceae	Gu et al. 2017 Acarbose D90	Acarbose	0.000714845	-0.473	0.00247446	Pre	q<=0.05
Bacteroides massiliensis	Bacteroidaceae	Gu et al. 2017 Acarbose D90	Acarbose	0.000542569	-0.484	0.00192755	Pre	q<=0.05
Bacteroides thetaiotaomicron	Bacteroidaceae	Gu et al. 2017 Acarbose D90	Acarbose	3.72e-05	-0.577	0.00025098	Pre	q<=0.05
Bacteroides uniformis	Bacteroidaceae	Gu et al. 2017 Acarbose D90	Acarbose	0.0181711	-0.33	0.0331499	Pre	q<=0.05
Bacteroides xylanisolvens	Bacteroidaceae	Gu et al. 2017 Acarbose D90	Acarbose	0.00158388	-0.442	0.00450621	Pre	q<=0.05
Barnesiella intestinihominis	Porphyromonadaceae	Gu et al. 2017 Acarbose D90	Acarbose	0.00437833	0.399	0.0100182	Post	q<=0.05
Bifidobacterium adolescentis	Bifidobacteriaceae	Gu et al. 2017 Acarbose D90	Acarbose	0.000170757	0.527	0.000678007	Post	q<=0.05
Bifidobacterium longum	Bifidobacteriaceae	Gu et al. 2017 Acarbose D90	Acarbose	4.64e-08	0.765	1.25e-06	Post	q<=0.05
Bifidobacterium pseudocatenulatum	Bifidobacteriaceae	Gu et al. 2017 Acarbose D90	Acarbose	6.82e-06	0.63	9.21e-05	Post	q<=0.05
Bilophila wadsworthia	other	Gu et al. 2017 Acarbose D90	Acarbose	0.00163559	-0.441	0.00450621	Pre	q<=0.05
Burkholderiales bacterium 1 1 47	other	Gu et al. 2017 Acarbose D90	Acarbose	0.00148497	0.445	0.0044549	Post	q<=0.05
Butyricimonas synergistica	Porphyromonadaceae	Gu et al. 2017 Acarbose D90	Acarbose	0.023883	-0.316	0.0403026	Pre	q<=0.05
Citrobacter freundii	Enterobacteriaceae	Gu et al. 2017 Acarbose D90	Acarbose	0.00153369	0.444	0.00450105	Post	q<=0.05
Clostridiaceae bacterium JC118	Clostridiaceae	Gu et al. 2017 Acarbose D90	Acarbose	0.00011692	0.539	0.000544285	Post	q<=0.05
Clostridium asparagiforme	Clostridiaceae	Gu et al. 2017 Acarbose D90	Acarbose	0.000876036	-0.466	0.00288451	Pre	q<=0.05
Clostridium bolteae	Clostridiaceae	Gu et al. 2017 Acarbose D90	Acarbose	1.45e-06	-0.675	2.69e-05	Pre	q<=0.05
Clostridium citroniae	Clostridiaceae	Gu et al. 2017 Acarbose D90	Acarbose	0.00163559	-0.441	0.00450621	Pre	q<=0.05
Clostridium hathewayi	Clostridiaceae	Gu et al. 2017 Acarbose D90	Acarbose	0.00694316	-0.378	0.0151182	Pre	q<=0.05
Clostridium leptum	Clostridiaceae	Gu et al. 2017 Acarbose D90	Acarbose	0.0195961	-0.326	0.0352729	Pre	q<=0.05
Collinsella aerofaciens	Coriobacteriaceae	Gu et al. 2017 Acarbose D90	Acarbose	3.56e-08	0.772	1.25e-06	Post	q<=0.05
Coprobacter fastidiosus	Porphyromonadaceae	Gu et al. 2017 Acarbose D90	Acarbose	0.0159971	0.337	0.0304171	Post	q<=0.05
Coprococcus catus	Lachnospiraceae	Gu et al. 2017 Acarbose D90	Acarbose	0.00315067	0.413	0.00817963	Post	q<=0.05
Coprococcus comes	Lachnospiraceae	Gu et al. 2017 Acarbose D90	Acarbose	8.49e-06	0.623	0.000104216	Post	q<=0.05
Dialister invisus	Veillonellaceae	Gu et al. 2017 Acarbose D90	Acarbose	2.27e-05	0.594	0.000180043	Post	q<=0.05
Dorea formicigenerans	Lachnospiraceae	Gu et al. 2017 Acarbose D90	Acarbose	0.00464336	0.396	0.0104476	Post	q<=0.05
Dorea longicatena	Lachnospiraceae	Gu et al. 2017 Acarbose D90	Acarbose	0.000286144	0.508	0.00107304	Post	q<=0.05
Erysipelotrichaceae bacterium 2 2 44A	Erysipelotrichaceae	Gu et al. 2017 Acarbose D90	Acarbose	0.0233061	0.318	0.0398269	Post	q<=0.05
Erysipelotrichaceae bacterium 6 1 45	Erysipelotrichaceae	Gu et al. 2017 Acarbose D90	Acarbose	0.00334737	0.41	0.00852633	Post	q<=0.05
Eubacterium biforme	Erysipelotrichaceae	Gu et al. 2017 Acarbose D90	Acarbose	5.35e-05	0.566	0.000300709	Post	q<=0.05
Eubacterium eligens	Eubacteriaceae	Gu et al. 2017 Acarbose D90	Acarbose	0.0082098	-0.37	0.0170511	Pre	q<=0.05
Eubacterium ramulus	Eubacteriaceae	Gu et al. 2017 Acarbose D90	Acarbose	0.0289609	-0.305	0.0482682	Pre	q<=0.05
Eubacterium rectale	Eubacteriaceae	Gu et al. 2017 Acarbose D90	Acarbose	0.010219	0.36	0.0205905	Post	q<=0.05
Eubacterium ventriosum	Eubacteriaceae	Gu et al. 2017 Acarbose D90	Acarbose	0.00941925	-0.364	0.0192667	Pre	q<=0.05
Faecalibacterium prausnitzii	Ruminococcaceae	Gu et al. 2017 Acarbose D90	Acarbose	2.27e-05	0.594	0.000180043	Post	q<=0.05
Flavonifractor plautii	other	Gu et al. 2017 Acarbose D90	Acarbose	0.00114357	-0.455	0.00359028	Pre	q<=0.05
Gemella sanguinis	other	Gu et al. 2017 Acarbose D90	Acarbose	0.000818896	0.469	0.00276377	Post	q<=0.05
Granulicatella adiacens	other	Gu et al. 2017 Acarbose D90	Acarbose	0.00139177	0.448	0.00427021	Post	q<=0.05
Haemophilus parainfluenzae	other	Gu et al. 2017 Acarbose D90	Acarbose	0.000170757	0.527	0.000678007	Post	q<=0.05
Holdemania filiformis	Erysipelotrichaceae	Gu et al. 2017 Acarbose D90	Acarbose	1.55e-05	-0.605	0.000149662	Pre	q<=0.05
Lachnospiraceae bacterium 1 4 56FAA	Lachnospiraceae	Gu et al. 2017 Acarbose D90	Acarbose	0.00400644	-0.403	0.00965838	Pre	q<=0.05
Lachnospiraceae bacterium 2 1 58FAA	Lachnospiraceae	Gu et al. 2017 Acarbose D90	Acarbose	0.0221885	0.321	0.0384031	Post	q<=0.05
Lachnospiraceae bacterium 3 1 46FAA	Lachnospiraceae	Gu et al. 2017 Acarbose D90	Acarbose	0.0026221	-0.421	0.00694086	Pre	q<=0.05
Lachnospiraceae bacterium 5 1 63FAA	Lachnospiraceae	Gu et al. 2017 Acarbose D90	Acarbose	0.00366345	0.407	0.00899211	Post	q<=0.05
Lachnospiraceae bacterium 7 1 58FAA	Lachnospiraceae	Gu et al. 2017 Acarbose D90	Acarbose	4.03e-05	-0.576	0.000259267	Pre	q<=0.05
Lachnospiraceae bacterium 8 1 57FAA	Lachnospiraceae	Gu et al. 2017 Acarbose D90	Acarbose	8.2e-07	0.69	1.85e-05	Post	q<=0.05
Megamonas funiformis	Veillonellaceae	Gu et al. 2017 Acarbose D90	Acarbose	1.25e-05	0.612	0.000135893	Post	q<=0.05
Megamonas hypermegale	Veillonellaceae	Gu et al. 2017 Acarbose D90	Acarbose	0.0113791	0.354	0.0225909	Post	q<=0.05
Megamonas rupellensis	Veillonellaceae	Gu et al. 2017 Acarbose D90	Acarbose	0.0205995	0.325	0.0361159	Post	q<=0.05
Odoribacter splanchnicus	Porphyromonadaceae	Gu et al. 2017 Acarbose D90	Acarbose	0.0177167	-0.332	0.0327637	Pre	q<=0.05
Parabacteroides goldsteinii	Porphyromonadaceae	Gu et al. 2017 Acarbose D90	Acarbose	2.17e-05	-0.595	0.000180043	Pre	q<=0.05
Parasutterella excrementihominis	other	Gu et al. 2017 Acarbose D90	Acarbose	0.0082098	0.37	0.0170511	Post	q<=0.05
Prevotella copri	Prevotellaceae	Gu et al. 2017 Acarbose D90	Acarbose	1.31e-05	0.611	0.000135893	Post	q<=0.05
Prevotella stercorea	Prevotellaceae	Gu et al. 2017 Acarbose D90	Acarbose	8.65e-09	0.807	5.84e-07	Post	q<=0.05
Roseburia hominis	Lachnospiraceae	Gu et al. 2017 Acarbose D90	Acarbose	5.79e-05	-0.563	0.00031265	Pre	q<=0.05
Roseburia intestinalis	Lachnospiraceae	Gu et al. 2017 Acarbose D90	Acarbose	1.83e-06	-0.668	2.75e-05	Pre	q<=0.05
Roseburia inulinivorans	Lachnospiraceae	Gu et al. 2017 Acarbose D90	Acarbose	0.000164473	-0.528	0.000678007	Pre	q<=0.05
Ruminococcus obeum	Lachnospiraceae	Gu et al. 2017 Acarbose D90	Acarbose	0.0200923	0.325	0.0356903	Post	q<=0.05
Ruminococcus torques	Lachnospiraceae	Gu et al. 2017 Acarbose D90	Acarbose	0.000286144	0.508	0.00107304	Post	q<=0.05
Streptococcus anginosus	Streptococcaceae	Gu et al. 2017 Acarbose D90	Acarbose	0.000158406	0.529	0.000678007	Post	q<=0.05
Streptococcus australis	Streptococcaceae	Gu et al. 2017 Acarbose D90	Acarbose	0.00412709	0.402	0.00977469	Post	q<=0.05
Streptococcus gordonii	Streptococcaceae	Gu et al. 2017 Acarbose D90	Acarbose	1.59e-06	0.672	2.69e-05	Post	q<=0.05
Streptococcus infantis	Streptococcaceae	Gu et al. 2017 Acarbose D90	Acarbose	0.0148055	0.342	0.0285535	Post	q<=0.05
Streptococcus parasanguinis	Streptococcaceae	Gu et al. 2017 Acarbose D90	Acarbose	0.00675002	0.379	0.0149386	Post	q<=0.05
Streptococcus salivarius	Streptococcaceae	Gu et al. 2017 Acarbose D90	Acarbose	3.94e-09	0.825	5.32e-07	Post	q<=0.05
Streptococcus sanguinis	Streptococcaceae	Gu et al. 2017 Acarbose D90	Acarbose	0.000905972	0.465	0.00291205	Post	q<=0.05
Streptococcus thermophilus	Streptococcaceae	Gu et al. 2017 Acarbose D90	Acarbose	4.64e-08	0.765	1.25e-06	Post	q<=0.05
Streptococcus vestibularis	Streptococcaceae	Gu et al. 2017 Acarbose D90	Acarbose	0.000100249	0.545	0.000501244	Post	q<=0.05
Sutterella wadsworthensis	other	Gu et al. 2017 Acarbose D90	Acarbose	4.74e-05	0.57	0.000278224	Post	q<=0.05
Veillonella atypica	Veillonellaceae	Gu et al. 2017 Acarbose D90	Acarbose	0.000136182	0.535	0.000612821	Post	q<=0.05
Veillonella dispar	Veillonellaceae	Gu et al. 2017 Acarbose D90	Acarbose	3.16e-05	0.583	0.000224329	Post	q<=0.05
Veillonella parvula	Veillonellaceae	Gu et al. 2017 Acarbose D90	Acarbose	4.37e-05	0.573	0.000268346	Post	q<=0.05
Actinomyces graevenitzii	other	Gu et al. 2017 Glipizide D90	Glipizide	0.762748	0.0461	0.953435	none	Ns
Adlercreutzia equolifaciens	Coriobacteriaceae	Gu et al. 2017 Glipizide D90	Glipizide	0.346271	-0.144	0.912841	none	Ns
Akkermansia muciniphila	other	Gu et al. 2017 Glipizide D90	Glipizide	0.744406	-0.0497	0.950753	none	Ns
Alistipes finegoldii	Rikenellaceae	Gu et al. 2017 Glipizide D90	Glipizide	0.903889	-0.0185	0.971001	none	Ns
Alistipes indistinctus	Rikenellaceae	Gu et al. 2017 Glipizide D90	Glipizide	0.603605	-0.0791	0.950753	none	Ns
Alistipes onderdonkii	Rikenellaceae	Gu et al. 2017 Glipizide D90	Glipizide	0.717166	-0.0552	0.950753	none	Ns
Alistipes putredinis	Rikenellaceae	Gu et al. 2017 Glipizide D90	Glipizide	0.578588	-0.0846	0.950753	none	Ns
Alistipes senegalensis	Rikenellaceae	Gu et al. 2017 Glipizide D90	Glipizide	0.75356	0.0479	0.950753	none	Ns
Alistipes shahii	Rikenellaceae	Gu et al. 2017 Glipizide D90	Glipizide	0.514371	0.0994	0.950753	none	Ns
Anaerostipes hadrus	Lachnospiraceae	Gu et al. 2017 Glipizide D90	Glipizide	0.0909336	0.258	0.912841	Post	Ns
Anaerotruncus colihominis	Ruminococcaceae	Gu et al. 2017 Glipizide D90	Glipizide	0.432529	0.12	0.950753	none	Ns
Bacteroidales bacterium ph8	other	Gu et al. 2017 Glipizide D90	Glipizide	0.818539	-0.0349	0.971001	none	Ns
Bacteroides caccae	Bacteroidaceae	Gu et al. 2017 Glipizide D90	Glipizide	0.846803	0.0294	0.971001	none	Ns
Bacteroides cellulosilyticus	Bacteroidaceae	Gu et al. 2017 Glipizide D90	Glipizide	0.990366	0.00185	0.997757	none	Ns
Bacteroides clarus	Bacteroidaceae	Gu et al. 2017 Glipizide D90	Glipizide	0.735289	-0.0515	0.950753	none	Ns
Bacteroides coprocola	Bacteroidaceae	Gu et al. 2017 Glipizide D90	Glipizide	0.85627	-0.0276	0.971001	none	Ns
Bacteroides dorei	Bacteroidaceae	Gu et al. 2017 Glipizide D90	Glipizide	0.180141	-0.204	0.912841	none	Ns
Bacteroides eggerthii	Bacteroidaceae	Gu et al. 2017 Glipizide D90	Glipizide	0.20919	-0.192	0.912841	none	Ns
Bacteroides faecis	Bacteroidaceae	Gu et al. 2017 Glipizide D90	Glipizide	0.690281	0.0607	0.950753	none	Ns
Bacteroides finegoldii	Bacteroidaceae	Gu et al. 2017 Glipizide D90	Glipizide	0.0842183	0.264	0.912841	Post	Ns
Bacteroides fragilis	Bacteroidaceae	Gu et al. 2017 Glipizide D90	Glipizide	0.546011	-0.0921	0.950753	none	Ns
Bacteroides intestinalis	Bacteroidaceae	Gu et al. 2017 Glipizide D90	Glipizide	0.629097	-0.0737	0.950753	none	Ns
Bacteroides massiliensis	Bacteroidaceae	Gu et al. 2017 Glipizide D90	Glipizide	0.875265	-0.0239	0.971001	none	Ns
Bacteroides nordii	Bacteroidaceae	Gu et al. 2017 Glipizide D90	Glipizide	0.67257	-0.0645	0.950753	none	Ns
Bacteroides oleiciplenus	Bacteroidaceae	Gu et al. 2017 Glipizide D90	Glipizide	0.282522	-0.163	0.912841	none	Ns
Bacteroides ovatus	Bacteroidaceae	Gu et al. 2017 Glipizide D90	Glipizide	0.708164	-0.057	0.950753	none	Ns
Bacteroides plebeius	Bacteroidaceae	Gu et al. 2017 Glipizide D90	Glipizide	0.0682553	-0.278	0.912841	Pre	Ns
Bacteroides salyersiae	Bacteroidaceae	Gu et al. 2017 Glipizide D90	Glipizide	0.620549	-0.0755	0.950753	none	Ns
Bacteroides stercoris	Bacteroidaceae	Gu et al. 2017 Glipizide D90	Glipizide	0.137486	-0.227	0.912841	none	Ns
Bacteroides thetaiotaomicron	Bacteroidaceae	Gu et al. 2017 Glipizide D90	Glipizide	0.827936	0.0331	0.971001	none	Ns
Bacteroides uniformis	Bacteroidaceae	Gu et al. 2017 Glipizide D90	Glipizide	0.299063	-0.159	0.912841	none	Ns
Bacteroides vulgatus	Bacteroidaceae	Gu et al. 2017 Glipizide D90	Glipizide	0.0739225	-0.273	0.912841	Pre	Ns
Bacteroides xylanisolvens	Bacteroidaceae	Gu et al. 2017 Glipizide D90	Glipizide	0.990366	-0.00185	0.997757	none	Ns
Barnesiella intestinihominis	Porphyromonadaceae	Gu et al. 2017 Glipizide D90	Glipizide	0.0909336	0.258	0.912841	Post	Ns
Bifidobacterium adolescentis	Bifidobacteriaceae	Gu et al. 2017 Glipizide D90	Glipizide	0.52219	0.0976	0.950753	none	Ns
Bifidobacterium longum	Bifidobacteriaceae	Gu et al. 2017 Glipizide D90	Glipizide	0.236672	0.18	0.912841	none	Ns
Bifidobacterium pseudocatenulatum	Bifidobacteriaceae	Gu et al. 2017 Glipizide D90	Glipizide	0.620549	0.0755	0.950753	none	Ns
Bilophila wadsworthia	other	Gu et al. 2017 Glipizide D90	Glipizide	0.304717	-0.157	0.912841	none	Ns
Burkholderiales bacterium 1 1 47	other	Gu et al. 2017 Glipizide D90	Glipizide	0.562186	-0.0884	0.950753	none	Ns
Butyricimonas synergistica	Porphyromonadaceae	Gu et al. 2017 Glipizide D90	Glipizide	1	0	1	none	Ns
candidate division TM7 single cell isolate TM7c	other	Gu et al. 2017 Glipizide D90	Glipizide	0.137486	-0.227	0.912841	none	Ns
Citrobacter freundii	Enterobacteriaceae	Gu et al. 2017 Glipizide D90	Glipizide	0.45407	0.114	0.950753	none	Ns
Clostridiaceae bacterium JC118	Clostridiaceae	Gu et al. 2017 Glipizide D90	Glipizide	0.865758	-0.0258	0.971001	none	Ns
Clostridiales bacterium 1 7 47FAA	other	Gu et al. 2017 Glipizide D90	Glipizide	0.491281	0.105	0.950753	none	Ns
Clostridium asparagiforme	Clostridiaceae	Gu et al. 2017 Glipizide D90	Glipizide	0.865758	0.0258	0.971001	none	Ns
Clostridium bartlettii	other	Gu et al. 2017 Glipizide D90	Glipizide	0.586873	-0.0828	0.950753	none	Ns
Clostridium bolteae	Clostridiaceae	Gu et al. 2017 Glipizide D90	Glipizide	0.334046	-0.147	0.912841	none	Ns
Clostridium citroniae	Clostridiaceae	Gu et al. 2017 Glipizide D90	Glipizide	0.894332	-0.0203	0.971001	none	Ns
Clostridium clostridioforme	Clostridiaceae	Gu et al. 2017 Glipizide D90	Glipizide	0.322103	0.151	0.912841	none	Ns
Clostridium hathewayi	Clostridiaceae	Gu et al. 2017 Glipizide D90	Glipizide	0.85627	0.0276	0.971001	none	Ns
Clostridium innocuum	Erysipelotrichaceae	Gu et al. 2017 Glipizide D90	Glipizide	0.0779101	0.268	0.912841	Post	Ns
Clostridium leptum	Clostridiaceae	Gu et al. 2017 Glipizide D90	Glipizide	0.287965	0.162	0.912841	none	Ns
Clostridium nexile	Clostridiaceae	Gu et al. 2017 Glipizide D90	Glipizide	0.164948	-0.212	0.912841	none	Ns
Clostridium ramosum	Erysipelotrichaceae	Gu et al. 2017 Glipizide D90	Glipizide	0.530071	-0.0958	0.950753	none	Ns
Clostridium symbiosum	Clostridiaceae	Gu et al. 2017 Glipizide D90	Glipizide	0.530071	0.0958	0.950753	none	Ns
Collinsella aerofaciens	Coriobacteriaceae	Gu et al. 2017 Glipizide D90	Glipizide	0.735289	0.0515	0.950753	none	Ns
Coprobacter fastidiosus	Porphyromonadaceae	Gu et al. 2017 Glipizide D90	Glipizide	0.299063	0.159	0.912841	none	Ns
Coprococcus catus	Lachnospiraceae	Gu et al. 2017 Glipizide D90	Glipizide	0.147339	0.221	0.912841	none	Ns
Coprococcus comes	Lachnospiraceae	Gu et al. 2017 Glipizide D90	Glipizide	0.865758	0.0258	0.971001	none	Ns
Desulfovibrio desulfuricans	other	Gu et al. 2017 Glipizide D90	Glipizide	0.150741	0.22	0.912841	none	Ns
Dialister invisus	Veillonellaceae	Gu et al. 2017 Glipizide D90	Glipizide	0.681404	0.0627	0.950753	none	Ns
Dorea formicigenerans	Lachnospiraceae	Gu et al. 2017 Glipizide D90	Glipizide	0.346271	-0.144	0.912841	none	Ns
Dorea longicatena	Lachnospiraceae	Gu et al. 2017 Glipizide D90	Glipizide	0.735289	0.0515	0.950753	none	Ns
Eggerthella lenta	Coriobacteriaceae	Gu et al. 2017 Glipizide D90	Glipizide	0.699202	-0.0589	0.950753	none	Ns
Enterobacter cloacae	Enterobacteriaceae	Gu et al. 2017 Glipizide D90	Glipizide	0.951857	-0.00921	0.990835	none	Ns
Erysipelotrichaceae bacterium 2 2 44A	Erysipelotrichaceae	Gu et al. 2017 Glipizide D90	Glipizide	0.837358	0.0313	0.971001	none	Ns
Erysipelotrichaceae bacterium 21 3	Erysipelotrichaceae	Gu et al. 2017 Glipizide D90	Glipizide	0.418503	0.123	0.950753	none	Ns
Erysipelotrichaceae bacterium 6 1 45	Erysipelotrichaceae	Gu et al. 2017 Glipizide D90	Glipizide	0.439643	0.118	0.950753	none	Ns
Escherichia coli	Enterobacteriaceae	Gu et al. 2017 Glipizide D90	Glipizide	0.546011	0.0921	0.950753	none	Ns
Eubacterium biforme	Erysipelotrichaceae	Gu et al. 2017 Glipizide D90	Glipizide	0.961477	0.00737	0.990835	none	Ns
Eubacterium eligens	Eubacteriaceae	Gu et al. 2017 Glipizide D90	Glipizide	0.176249	0.206	0.912841	none	Ns
Anaerobutyricum hallii	Eubacteriaceae	Gu et al. 2017 Glipizide D90	Glipizide	0.282522	0.163	0.912841	none	Ns
Eubacterium ramulus	Eubacteriaceae	Gu et al. 2017 Glipizide D90	Glipizide	0.655039	-0.0682	0.950753	none	Ns
Eubacterium rectale	Eubacteriaceae	Gu et al. 2017 Glipizide D90	Glipizide	0.316237	-0.152	0.912841	none	Ns
Eubacterium siraeum	Eubacteriaceae	Gu et al. 2017 Glipizide D90	Glipizide	0.951857	0.00921	0.990835	none	Ns
Eubacterium ventriosum	Eubacteriaceae	Gu et al. 2017 Glipizide D90	Glipizide	0.17242	0.207	0.912841	none	Ns
Faecalibacterium prausnitzii	Ruminococcaceae	Gu et al. 2017 Glipizide D90	Glipizide	0.322103	0.151	0.912841	none	Ns
Flavonifractor plautii	other	Gu et al. 2017 Glipizide D90	Glipizide	0.620549	-0.0755	0.950753	none	Ns
Gemella sanguinis	other	Gu et al. 2017 Glipizide D90	Glipizide	0.708164	-0.057	0.950753	none	Ns
Gordonibacter pamelaeae	Coriobacteriaceae	Gu et al. 2017 Glipizide D90	Glipizide	0.865758	0.0258	0.971001	none	Ns
Granulicatella adiacens	other	Gu et al. 2017 Glipizide D90	Glipizide	0.990366	-0.00185	0.997757	none	Ns
Haemophilus parainfluenzae	other	Gu et al. 2017 Glipizide D90	Glipizide	0.690281	0.0607	0.950753	none	Ns
Holdemania filiformis	Erysipelotrichaceae	Gu et al. 2017 Glipizide D90	Glipizide	0.681404	-0.0627	0.950753	none	Ns
Klebsiella pneumoniae	Enterobacteriaceae	Gu et al. 2017 Glipizide D90	Glipizide	0.188117	-0.201	0.912841	none	Ns
Lachnospiraceae bacterium 1 1 57FAA	Lachnospiraceae	Gu et al. 2017 Glipizide D90	Glipizide	0.098073	0.252	0.912841	Post	Ns
Lachnospiraceae bacterium 1 4 56FAA	Lachnospiraceae	Gu et al. 2017 Glipizide D90	Glipizide	0.287965	-0.162	0.912841	none	Ns
Lachnospiraceae bacterium 2 1 58FAA	Lachnospiraceae	Gu et al. 2017 Glipizide D90	Glipizide	0.903889	0.0185	0.971001	none	Ns
Lachnospiraceae bacterium 3 1 46FAA	Lachnospiraceae	Gu et al. 2017 Glipizide D90	Glipizide	0.192201	-0.198	0.912841	none	Ns
Lachnospiraceae bacterium 3 1 57FAA CT1	Lachnospiraceae	Gu et al. 2017 Glipizide D90	Glipizide	0.586873	-0.0828	0.950753	none	Ns
Lachnospiraceae bacterium 7 1 58FAA	Lachnospiraceae	Gu et al. 2017 Glipizide D90	Glipizide	0.538012	-0.0939	0.950753	none	Ns
Lachnospiraceae bacterium 8 1 57FAA	Lachnospiraceae	Gu et al. 2017 Glipizide D90	Glipizide	0.961477	0.00737	0.990835	none	Ns
Lachnospiraceae bacterium 9 1 43BFAA	Lachnospiraceae	Gu et al. 2017 Glipizide D90	Glipizide	0.293479	-0.16	0.912841	none	Ns
Megamonas funiformis	Veillonellaceae	Gu et al. 2017 Glipizide D90	Glipizide	0.180141	-0.204	0.912841	none	Ns
Megamonas hypermegale	Veillonellaceae	Gu et al. 2017 Glipizide D90	Glipizide	0.365136	-0.138	0.912841	none	Ns
Megamonas rupellensis	Veillonellaceae	Gu et al. 2017 Glipizide D90	Glipizide	0.0932654	-0.256	0.912841	Pre	Ns
Odoribacter splanchnicus	Porphyromonadaceae	Gu et al. 2017 Glipizide D90	Glipizide	0.894332	-0.0203	0.971001	none	Ns
Oxalobacter formigenes	other	Gu et al. 2017 Glipizide D90	Glipizide	0.514371	-0.0994	0.950753	none	Ns
Parabacteroides distasonis	Porphyromonadaceae	Gu et al. 2017 Glipizide D90	Glipizide	0.744406	-0.0497	0.950753	none	Ns
Parabacteroides goldsteinii	Porphyromonadaceae	Gu et al. 2017 Glipizide D90	Glipizide	0.322103	0.151	0.912841	none	Ns
Parabacteroides johnsonii	Porphyromonadaceae	Gu et al. 2017 Glipizide D90	Glipizide	0.0820712	-0.265	0.912841	Pre	Ns
Parabacteroides merdae	Porphyromonadaceae	Gu et al. 2017 Glipizide D90	Glipizide	0.446823	-0.116	0.950753	none	Ns
Paraprevotella clara	Prevotellaceae	Gu et al. 2017 Glipizide D90	Glipizide	0.514371	-0.0994	0.950753	none	Ns
Paraprevotella xylaniphila	Prevotellaceae	Gu et al. 2017 Glipizide D90	Glipizide	0.744406	-0.0497	0.950753	none	Ns
Parasutterella excrementihominis	other	Gu et al. 2017 Glipizide D90	Glipizide	0.894332	-0.0203	0.971001	none	Ns
Prevotella copri	Prevotellaceae	Gu et al. 2017 Glipizide D90	Glipizide	0.432529	0.12	0.950753	none	Ns
Prevotella stercorea	Prevotellaceae	Gu et al. 2017 Glipizide D90	Glipizide	0.143996	-0.223	0.912841	none	Ns
Roseburia hominis	Lachnospiraceae	Gu et al. 2017 Glipizide D90	Glipizide	0.231923	-0.183	0.912841	none	Ns
Roseburia intestinalis	Lachnospiraceae	Gu et al. 2017 Glipizide D90	Glipizide	0.365136	-0.138	0.912841	none	Ns
Roseburia inulinivorans	Lachnospiraceae	Gu et al. 2017 Glipizide D90	Glipizide	0.365136	-0.138	0.912841	none	Ns
Rothia mucilaginosa	other	Gu et al. 2017 Glipizide D90	Glipizide	0.24149	0.178	0.912841	none	Ns
Ruminococcaceae bacterium D16	Ruminococcaceae	Gu et al. 2017 Glipizide D90	Glipizide	0.391267	-0.131	0.950753	none	Ns
Ruminococcus bromii	Ruminococcaceae	Gu et al. 2017 Glipizide D90	Glipizide	0.781224	0.0424	0.967571	none	Ns
Ruminococcus callidus	Ruminococcaceae	Gu et al. 2017 Glipizide D90	Glipizide	0.646343	0.07	0.950753	none	Ns
Ruminococcus gnavus	Lachnospiraceae	Gu et al. 2017 Glipizide D90	Glipizide	0.913461	-0.0166	0.971001	none	Ns
Ruminococcus lactaris	Ruminococcaceae	Gu et al. 2017 Glipizide D90	Glipizide	0.0646794	-0.282	0.912841	Pre	Ns
Ruminococcus obeum	Lachnospiraceae	Gu et al. 2017 Glipizide D90	Glipizide	0.0739225	0.273	0.912841	Post	Ns
Ruminococcus sp 5 1 39BFAA	Ruminococcaceae	Gu et al. 2017 Glipizide D90	Glipizide	0.293479	-0.16	0.912841	none	Ns
Ruminococcus torques	Lachnospiraceae	Gu et al. 2017 Glipizide D90	Glipizide	0.26145	0.171	0.912841	none	Ns
Solobacterium moorei	Erysipelotrichaceae	Gu et al. 2017 Glipizide D90	Glipizide	0.663781	-0.0663	0.950753	none	Ns
Streptococcus anginosus	Streptococcaceae	Gu et al. 2017 Glipizide D90	Glipizide	0.20919	-0.192	0.912841	none	Ns
Streptococcus australis	Streptococcaceae	Gu et al. 2017 Glipizide D90	Glipizide	0.176249	0.206	0.912841	none	Ns
Streptococcus gordonii	Streptococcaceae	Gu et al. 2017 Glipizide D90	Glipizide	0.439643	-0.118	0.950753	none	Ns
Streptococcus infantis	Streptococcaceae	Gu et al. 2017 Glipizide D90	Glipizide	0.476203	-0.109	0.950753	none	Ns
Streptococcus mitis oralis pneumoniae	Streptococcaceae	Gu et al. 2017 Glipizide D90	Glipizide	0.612051	-0.0773	0.950753	none	Ns
Streptococcus parasanguinis	Streptococcaceae	Gu et al. 2017 Glipizide D90	Glipizide	0.75356	0.0479	0.950753	none	Ns
Streptococcus salivarius	Streptococcaceae	Gu et al. 2017 Glipizide D90	Glipizide	0.134317	0.229	0.912841	none	Ns
Streptococcus sanguinis	Streptococcaceae	Gu et al. 2017 Glipizide D90	Glipizide	0.310442	-0.154	0.912841	none	Ns
Streptococcus thermophilus	Streptococcaceae	Gu et al. 2017 Glipizide D90	Glipizide	0.67257	0.0645	0.950753	none	Ns
Streptococcus vestibularis	Streptococcaceae	Gu et al. 2017 Glipizide D90	Glipizide	0.570359	-0.0866	0.950753	none	Ns
Sutterella wadsworthensis	other	Gu et al. 2017 Glipizide D90	Glipizide	0.340124	-0.145	0.912841	none	Ns
Veillonella atypica	Veillonellaceae	Gu et al. 2017 Glipizide D90	Glipizide	0.491281	0.105	0.950753	none	Ns
Veillonella dispar	Veillonellaceae	Gu et al. 2017 Glipizide D90	Glipizide	0.913461	0.0166	0.971001	none	Ns
Veillonella parvula	Veillonellaceae	Gu et al. 2017 Glipizide D90	Glipizide	0.404748	0.127	0.950753	none	Ns
Lachnospiraceae bacterium 5 1 63FAA	Lachnospiraceae	Gu et al. 2017 Glipizide D90	Glipizide	0.0128666	0.38	0.912841	Post	P<=0.05
Ruminococcus albus	Ruminococcaceae	Gu et al. 2017 Glipizide D90	Glipizide	0.0232021	0.346	0.912841	Post	P<=0.05
Actinomyces graevenitzii	other	Wu et al. 2017 Metformin D120	Metformin	0.661179	0.0934	0.92458	none	Ns
Adlercreutzia equolifaciens	Coriobacteriaceae	Wu et al. 2017 Metformin D120	Metformin	0.526681	-0.135	0.908454	none	Ns
Alistipes finegoldii	Rikenellaceae	Wu et al. 2017 Metformin D120	Metformin	0.909531	-0.0243	0.968332	none	Ns
Alistipes indistinctus	Rikenellaceae	Wu et al. 2017 Metformin D120	Metformin	0.858282	-0.0382	0.965568	none	Ns
Alistipes onderdonkii	Rikenellaceae	Wu et al. 2017 Metformin D120	Metformin	0.78258	-0.0588	0.965568	none	Ns
Alistipes senegalensis	Rikenellaceae	Wu et al. 2017 Metformin D120	Metformin	0.354825	0.197	0.772603	none	Ns
Alistipes shahii	Rikenellaceae	Wu et al. 2017 Metformin D120	Metformin	0.569934	-0.121	0.908454	none	Ns
Anaerostipes hadrus	Lachnospiraceae	Wu et al. 2017 Metformin D120	Metformin	0.733187	0.0727	0.925049	none	Ns
Anaerotruncus colihominis	Ruminococcaceae	Wu et al. 2017 Metformin D120	Metformin	0.0945281	0.356	0.632244	Post	Ns
Bacteroidales bacterium ph8	other	Wu et al. 2017 Metformin D120	Metformin	0.0666081	-0.39	0.536775	Pre	Ns
Bacteroides caccae	Bacteroidaceae	Wu et al. 2017 Metformin D120	Metformin	0.389602	0.183	0.796913	none	Ns
Bacteroides cellulosilyticus	Bacteroidaceae	Wu et al. 2017 Metformin D120	Metformin	0.157875	0.301	0.687519	Post	Ns
Bacteroides clarus	Bacteroidaceae	Wu et al. 2017 Metformin D120	Metformin	0.249103	0.245	0.764294	Post	Ns
Bacteroides coprocola	Bacteroidaceae	Wu et al. 2017 Metformin D120	Metformin	0.733187	-0.0727	0.925049	none	Ns
Bacteroides dorei	Bacteroidaceae	Wu et al. 2017 Metformin D120	Metformin	0.48517	-0.149	0.897232	none	Ns
Bacteroides eggerthii	Bacteroidaceae	Wu et al. 2017 Metformin D120	Metformin	0.858282	0.0382	0.965568	none	Ns
Bacteroides faecis	Bacteroidaceae	Wu et al. 2017 Metformin D120	Metformin	0.407742	0.177	0.797756	none	Ns
Bacteroides finegoldii	Bacteroidaceae	Wu et al. 2017 Metformin D120	Metformin	0.0575329	-0.405	0.536775	Pre	Ns
Bacteroides fragilis	Bacteroidaceae	Wu et al. 2017 Metformin D120	Metformin	0.0575329	0.405	0.536775	Post	Ns
Bacteroides intestinalis	Bacteroidaceae	Wu et al. 2017 Metformin D120	Metformin	0.177876	0.288	0.728652	Post	Ns
Bacteroides massiliensis	Bacteroidaceae	Wu et al. 2017 Metformin D120	Metformin	0.807624	0.0518	0.965568	none	Ns
Bacteroides nordii	Bacteroidaceae	Wu et al. 2017 Metformin D120	Metformin	0.48517	-0.149	0.897232	none	Ns
Bacteroides oleiciplenus	Bacteroidaceae	Wu et al. 2017 Metformin D120	Metformin	0.354825	0.197	0.772603	none	Ns
Bacteroides ovatus	Bacteroidaceae	Wu et al. 2017 Metformin D120	Metformin	0.987049	0.00345	0.987049	none	Ns
Bacteroides plebeius	Bacteroidaceae	Wu et al. 2017 Metformin D120	Metformin	0.661179	-0.0934	0.92458	none	Ns
Bacteroides salyersiae	Bacteroidaceae	Wu et al. 2017 Metformin D120	Metformin	0.445498	-0.163	0.847073	none	Ns
Bacteroides stercoris	Bacteroidaceae	Wu et al. 2017 Metformin D120	Metformin	0.505701	-0.142	0.898285	none	Ns
Bacteroides thetaiotaomicron	Bacteroidaceae	Wu et al. 2017 Metformin D120	Metformin	0.684874	-0.0866	0.92458	none	Ns
Bacteroides uniformis	Bacteroidaceae	Wu et al. 2017 Metformin D120	Metformin	0.569934	0.121	0.908454	none	Ns
Bacteroides vulgatus	Bacteroidaceae	Wu et al. 2017 Metformin D120	Metformin	0.236019	0.252	0.758632	Post	Ns
Bacteroides xylanisolvens	Bacteroidaceae	Wu et al. 2017 Metformin D120	Metformin	0.505701	-0.142	0.898285	none	Ns
Bifidobacterium adolescentis	Bifidobacteriaceae	Wu et al. 2017 Metformin D120	Metformin	0.306465	-0.217	0.772603	none	Ns
Bifidobacterium longum	Bifidobacteriaceae	Wu et al. 2017 Metformin D120	Metformin	0.139625	-0.316	0.649981	Pre	Ns
Bifidobacterium pseudocatenulatum	Bifidobacteriaceae	Wu et al. 2017 Metformin D120	Metformin	0.131132	0.322	0.632244	Post	Ns
Bilophila wadsworthia	other	Wu et al. 2017 Metformin D120	Metformin	0.592177	0.114	0.908454	none	Ns
Burkholderiales bacterium 1 1 47	other	Wu et al. 2017 Metformin D120	Metformin	0.354825	-0.197	0.772603	none	Ns
Butyricimonas synergistica	Porphyromonadaceae	Wu et al. 2017 Metformin D120	Metformin	0.354825	0.197	0.772603	none	Ns
candidate division TM7 single cell isolate TM7c	other	Wu et al. 2017 Metformin D120	Metformin	0.75776	0.0657	0.9472	none	Ns
Citrobacter freundii	Enterobacteriaceae	Wu et al. 2017 Metformin D120	Metformin	0.108043	0.343	0.632244	Post	Ns
Clostridiaceae bacterium JC118	Clostridiaceae	Wu et al. 2017 Metformin D120	Metformin	0.0882977	0.362	0.627378	Post	Ns
Clostridiales bacterium 1 7 47FAA	other	Wu et al. 2017 Metformin D120	Metformin	0.249103	0.245	0.764294	Post	Ns
Clostridium asparagiforme	Clostridiaceae	Wu et al. 2017 Metformin D120	Metformin	0.96116	0.0104	0.968332	none	Ns
Clostridium bolteae	Clostridiaceae	Wu et al. 2017 Metformin D120	Metformin	0.236019	0.252	0.758632	Post	Ns
Clostridium citroniae	Clostridiaceae	Wu et al. 2017 Metformin D120	Metformin	0.338196	0.204	0.772603	none	Ns
Clostridium clostridioforme	Clostridiaceae	Wu et al. 2017 Metformin D120	Metformin	0.322075	0.211	0.772603	none	Ns
Clostridium hathewayi	Clostridiaceae	Wu et al. 2017 Metformin D120	Metformin	0.96116	0.0104	0.968332	none	Ns
Clostridium innocuum	Erysipelotrichaceae	Wu et al. 2017 Metformin D120	Metformin	0.832866	-0.045	0.965568	none	Ns
Clostridium leptum	Clostridiaceae	Wu et al. 2017 Metformin D120	Metformin	0.262686	-0.239	0.772603	none	Ns
Clostridium nexile	Clostridiaceae	Wu et al. 2017 Metformin D120	Metformin	0.909531	-0.0243	0.968332	none	Ns
Clostridium ramosum	Erysipelotrichaceae	Wu et al. 2017 Metformin D120	Metformin	0.637818	0.1	0.92458	none	Ns
Clostridium symbiosum	Clostridiaceae	Wu et al. 2017 Metformin D120	Metformin	0.807624	0.0518	0.965568	none	Ns
Collinsella aerofaciens	Coriobacteriaceae	Wu et al. 2017 Metformin D120	Metformin	0.733187	0.0727	0.925049	none	Ns
Coprobacter fastidiosus	Porphyromonadaceae	Wu et al. 2017 Metformin D120	Metformin	0.807624	0.0518	0.965568	none	Ns
Coprococcus catus	Lachnospiraceae	Wu et al. 2017 Metformin D120	Metformin	0.07157	0.384	0.536775	Post	Ns
Coprococcus comes	Lachnospiraceae	Wu et al. 2017 Metformin D120	Metformin	0.199705	-0.273	0.728652	Pre	Ns
Desulfovibrio desulfuricans	other	Wu et al. 2017 Metformin D120	Metformin	0.569934	0.121	0.908454	none	Ns
Dialister invisus	Veillonellaceae	Wu et al. 2017 Metformin D120	Metformin	0.684874	0.0866	0.92458	none	Ns
Dorea formicigenerans	Lachnospiraceae	Wu et al. 2017 Metformin D120	Metformin	0.07157	0.384	0.536775	Post	Ns
Dorea longicatena	Lachnospiraceae	Wu et al. 2017 Metformin D120	Metformin	0.199705	-0.273	0.728652	Pre	Ns
Eggerthella lenta	Coriobacteriaceae	Wu et al. 2017 Metformin D120	Metformin	0.276772	0.232	0.772603	none	Ns
Enterobacter cloacae	Enterobacteriaceae	Wu et al. 2017 Metformin D120	Metformin	0.505701	0.142	0.898285	none	Ns
Erysipelotrichaceae bacterium 2 2 44A	Erysipelotrichaceae	Wu et al. 2017 Metformin D120	Metformin	0.935311	0.0173	0.968332	none	Ns
Erysipelotrichaceae bacterium 21 3	Erysipelotrichaceae	Wu et al. 2017 Metformin D120	Metformin	0.354825	-0.197	0.772603	none	Ns
Erysipelotrichaceae bacterium 6 1 45	Erysipelotrichaceae	Wu et al. 2017 Metformin D120	Metformin	0.832866	-0.045	0.965568	none	Ns
Eubacterium biforme	Erysipelotrichaceae	Wu et al. 2017 Metformin D120	Metformin	0.338196	0.204	0.772603	none	Ns
Eubacterium eligens	Eubacteriaceae	Wu et al. 2017 Metformin D120	Metformin	0.661179	-0.0934	0.92458	none	Ns
Anaerobutyricum hallii	Eubacteriaceae	Wu et al. 2017 Metformin D120	Metformin	0.407742	0.177	0.797756	none	Ns
Eubacterium ramulus	Eubacteriaceae	Wu et al. 2017 Metformin D120	Metformin	0.96116	0.0104	0.968332	none	Ns
Eubacterium rectale	Eubacteriaceae	Wu et al. 2017 Metformin D120	Metformin	0.684874	0.0866	0.92458	none	Ns
Eubacterium siraeum	Eubacteriaceae	Wu et al. 2017 Metformin D120	Metformin	0.592177	-0.114	0.908454	none	Ns
Eubacterium ventriosum	Eubacteriaceae	Wu et al. 2017 Metformin D120	Metformin	0.306465	-0.217	0.772603	none	Ns
Faecalibacterium prausnitzii	Ruminococcaceae	Wu et al. 2017 Metformin D120	Metformin	0.371961	-0.19	0.796913	none	Ns
Flavonifractor plautii	other	Wu et al. 2017 Metformin D120	Metformin	0.832866	0.045	0.965568	none	Ns
Gemella sanguinis	other	Wu et al. 2017 Metformin D120	Metformin	0.733187	0.0727	0.925049	none	Ns
Gordonibacter pamelaeae	Coriobacteriaceae	Wu et al. 2017 Metformin D120	Metformin	0.935311	-0.0173	0.968332	none	Ns
Granulicatella adiacens	other	Wu et al. 2017 Metformin D120	Metformin	0.733187	0.0727	0.925049	none	Ns
Haemophilus parainfluenzae	other	Wu et al. 2017 Metformin D120	Metformin	0.592177	0.114	0.908454	none	Ns
Holdemania filiformis	Erysipelotrichaceae	Wu et al. 2017 Metformin D120	Metformin	0.858282	0.0382	0.965568	none	Ns
Klebsiella pneumoniae	Enterobacteriaceae	Wu et al. 2017 Metformin D120	Metformin	0.0666081	0.39	0.536775	Post	Ns
Lachnospiraceae bacterium 1 1 57FAA	Lachnospiraceae	Wu et al. 2017 Metformin D120	Metformin	0.354825	-0.197	0.772603	none	Ns
Lachnospiraceae bacterium 1 4 56FAA	Lachnospiraceae	Wu et al. 2017 Metformin D120	Metformin	0.276772	0.232	0.772603	none	Ns
Lachnospiraceae bacterium 2 1 58FAA	Lachnospiraceae	Wu et al. 2017 Metformin D120	Metformin	0.131132	-0.322	0.632244	Pre	Ns
Lachnospiraceae bacterium 3 1 46FAA	Lachnospiraceae	Wu et al. 2017 Metformin D120	Metformin	0.407742	0.177	0.797756	none	Ns
Lachnospiraceae bacterium 3 1 57FAA CT1	Lachnospiraceae	Wu et al. 2017 Metformin D120	Metformin	0.637818	0.1	0.92458	none	Ns
Lachnospiraceae bacterium 5 1 63FAA	Lachnospiraceae	Wu et al. 2017 Metformin D120	Metformin	0.909531	0.0243	0.968332	none	Ns
Lachnospiraceae bacterium 7 1 58FAA	Lachnospiraceae	Wu et al. 2017 Metformin D120	Metformin	0.832866	-0.045	0.965568	none	Ns
Lachnospiraceae bacterium 8 1 57FAA	Lachnospiraceae	Wu et al. 2017 Metformin D120	Metformin	0.614811	0.107	0.912083	none	Ns
Lachnospiraceae bacterium 9 1 43BFAA	Lachnospiraceae	Wu et al. 2017 Metformin D120	Metformin	0.338196	0.204	0.772603	none	Ns
Megamonas funiformis	Veillonellaceae	Wu et al. 2017 Metformin D120	Metformin	0.291364	0.226	0.772603	none	Ns
Megamonas hypermegale	Veillonellaceae	Wu et al. 2017 Metformin D120	Metformin	0.188557	0.279	0.728652	Post	Ns
Megamonas rupellensis	Veillonellaceae	Wu et al. 2017 Metformin D120	Metformin	0.131132	0.322	0.632244	Post	Ns
Odoribacter splanchnicus	Porphyromonadaceae	Wu et al. 2017 Metformin D120	Metformin	0.96116	-0.0104	0.968332	none	Ns
Oxalobacter formigenes	other	Wu et al. 2017 Metformin D120	Metformin	0.548097	0.128	0.908454	none	Ns
Parabacteroides distasonis	Porphyromonadaceae	Wu et al. 2017 Metformin D120	Metformin	0.322075	-0.211	0.772603	none	Ns
Parabacteroides goldsteinii	Porphyromonadaceae	Wu et al. 2017 Metformin D120	Metformin	0.188557	0.279	0.728652	Post	Ns
Parabacteroides merdae	Porphyromonadaceae	Wu et al. 2017 Metformin D120	Metformin	0.858282	-0.0382	0.965568	none	Ns
Paraprevotella clara	Prevotellaceae	Wu et al. 2017 Metformin D120	Metformin	0.96116	0.0104	0.968332	none	Ns
Paraprevotella xylaniphila	Prevotellaceae	Wu et al. 2017 Metformin D120	Metformin	0.883846	-0.0311	0.968332	none	Ns
Parasutterella excrementihominis	other	Wu et al. 2017 Metformin D120	Metformin	0.389602	-0.183	0.796913	none	Ns
Prevotella copri	Prevotellaceae	Wu et al. 2017 Metformin D120	Metformin	0.733187	-0.0727	0.925049	none	Ns
Prevotella stercorea	Prevotellaceae	Wu et al. 2017 Metformin D120	Metformin	0.211326	0.267	0.731513	Post	Ns
Roseburia hominis	Lachnospiraceae	Wu et al. 2017 Metformin D120	Metformin	0.614811	-0.107	0.912083	none	Ns
Roseburia inulinivorans	Lachnospiraceae	Wu et al. 2017 Metformin D120	Metformin	0.684874	-0.0866	0.92458	none	Ns
Ruminococcaceae bacterium D16	Ruminococcaceae	Wu et al. 2017 Metformin D120	Metformin	0.708884	-0.0795	0.925049	none	Ns
Ruminococcus albus	Ruminococcaceae	Wu et al. 2017 Metformin D120	Metformin	0.199705	0.273	0.728652	Post	Ns
Ruminococcus bromii	Ruminococcaceae	Wu et al. 2017 Metformin D120	Metformin	0.526681	-0.135	0.908454	none	Ns
Ruminococcus callidus	Ruminococcaceae	Wu et al. 2017 Metformin D120	Metformin	0.338196	-0.204	0.772603	none	Ns
Ruminococcus gnavus	Lachnospiraceae	Wu et al. 2017 Metformin D120	Metformin	0.123045	-0.328	0.632244	Pre	Ns
Ruminococcus lactaris	Ruminococcaceae	Wu et al. 2017 Metformin D120	Metformin	0.115352	-0.335	0.632244	Pre	Ns
Ruminococcus obeum	Lachnospiraceae	Wu et al. 2017 Metformin D120	Metformin	0.592177	0.114	0.908454	none	Ns
Ruminococcus torques	Lachnospiraceae	Wu et al. 2017 Metformin D120	Metformin	0.07157	0.384	0.536775	Post	Ns
Solobacterium moorei	Erysipelotrichaceae	Wu et al. 2017 Metformin D120	Metformin	0.426376	0.169	0.822296	none	Ns
Streptococcus anginosus	Streptococcaceae	Wu et al. 2017 Metformin D120	Metformin	0.131132	0.322	0.632244	Post	Ns
Streptococcus australis	Streptococcaceae	Wu et al. 2017 Metformin D120	Metformin	0.614811	0.107	0.912083	none	Ns
Streptococcus gordonii	Streptococcaceae	Wu et al. 2017 Metformin D120	Metformin	0.157875	0.301	0.687519	Post	Ns
Streptococcus mitis oralis pneumoniae	Streptococcaceae	Wu et al. 2017 Metformin D120	Metformin	0.389602	0.183	0.796913	none	Ns
Streptococcus salivarius	Streptococcaceae	Wu et al. 2017 Metformin D120	Metformin	0.123045	0.328	0.632244	Post	Ns
Streptococcus sanguinis	Streptococcaceae	Wu et al. 2017 Metformin D120	Metformin	0.211326	0.267	0.731513	Post	Ns
Streptococcus thermophilus	Streptococcaceae	Wu et al. 2017 Metformin D120	Metformin	0.96116	-0.0104	0.968332	none	Ns
Streptococcus vestibularis	Streptococcaceae	Wu et al. 2017 Metformin D120	Metformin	0.569934	0.121	0.908454	none	Ns
Sutterella wadsworthensis	other	Wu et al. 2017 Metformin D120	Metformin	0.883846	0.0311	0.968332	none	Ns
Veillonella atypica	Veillonellaceae	Wu et al. 2017 Metformin D120	Metformin	0.236019	0.252	0.758632	Post	Ns
Veillonella dispar	Veillonellaceae	Wu et al. 2017 Metformin D120	Metformin	0.96116	-0.0104	0.968332	none	Ns
Veillonella parvula	Veillonellaceae	Wu et al. 2017 Metformin D120	Metformin	0.592177	-0.114	0.908454	none	Ns
Akkermansia muciniphila	other	Wu et al. 2017 Metformin D120	Metformin	0.0334616	0.454	0.536775	Post	P<=0.05
Alistipes putredinis	Rikenellaceae	Wu et al. 2017 Metformin D120	Metformin	0.0334616	-0.454	0.536775	Pre	P<=0.05
Barnesiella intestinihominis	Porphyromonadaceae	Wu et al. 2017 Metformin D120	Metformin	0.00608163	-0.584	0.181182	Pre	P<=0.05
Escherichia coli	Enterobacteriaceae	Wu et al. 2017 Metformin D120	Metformin	0.00123646	0.689	0.0834614	Post	P<=0.05
Parabacteroides johnsonii	Porphyromonadaceae	Wu et al. 2017 Metformin D120	Metformin	0.0424478	0.433	0.536775	Post	P<=0.05
Roseburia intestinalis	Lachnospiraceae	Wu et al. 2017 Metformin D120	Metformin	0.0458646	-0.426	0.536775	Pre	P<=0.05
Rothia mucilaginosa	other	Wu et al. 2017 Metformin D120	Metformin	0.00671045	0.578	0.181182	Post	P<=0.05
Ruminococcus sp 5 1 39BFAA	Ruminococcaceae	Wu et al. 2017 Metformin D120	Metformin	0.00450084	0.605	0.181182	Post	P<=0.05
Streptococcus infantis	Streptococcaceae	Wu et al. 2017 Metformin D120	Metformin	0.00814617	0.565	0.183289	Post	P<=0.05
Streptococcus parasanguinis	Streptococcaceae	Wu et al. 2017 Metformin D120	Metformin	0.0424478	0.433	0.536775	Post	P<=0.05
Clostridium bartlettii	other	Wu et al. 2017 Metformin D120	Metformin	0.000176988	-0.8	0.0238934	Pre	q<=0.05
Actinomyces graevenitzii	other	Wu et al. 2017 Metformin D60	Metformin	0.87571	-0.034	0.923601	none	Ns
Adlercreutzia equolifaciens	Coriobacteriaceae	Wu et al. 2017 Metformin D60	Metformin	0.204564	-0.277	0.780557	Pre	Ns
Akkermansia muciniphila	other	Wu et al. 2017 Metformin D60	Metformin	0.663947	0.0947	0.870221	none	Ns
Alistipes finegoldii	Rikenellaceae	Wu et al. 2017 Metformin D60	Metformin	0.24427	-0.253	0.780557	Pre	Ns
Alistipes indistinctus	Rikenellaceae	Wu et al. 2017 Metformin D60	Metformin	0.273575	-0.238	0.780557	none	Ns
Alistipes onderdonkii	Rikenellaceae	Wu et al. 2017 Metformin D60	Metformin	0.454889	0.163	0.852917	none	Ns
Alistipes putredinis	Rikenellaceae	Wu et al. 2017 Metformin D60	Metformin	0.130545	-0.33	0.629411	Pre	Ns
Alistipes senegalensis	Rikenellaceae	Wu et al. 2017 Metformin D60	Metformin	0.35701	-0.201	0.849496	none	Ns
Alistipes shahii	Rikenellaceae	Wu et al. 2017 Metformin D60	Metformin	0.0987409	-0.36	0.629411	Pre	Ns
Anaerostipes hadrus	Lachnospiraceae	Wu et al. 2017 Metformin D60	Metformin	0.289095	0.231	0.780557	none	Ns
Anaerotruncus colihominis	Ruminococcaceae	Wu et al. 2017 Metformin D60	Metformin	0.106044	0.354	0.629411	Post	Ns
Bacteroides caccae	Bacteroidaceae	Wu et al. 2017 Metformin D60	Metformin	0.87571	-0.034	0.923601	none	Ns
Bacteroides cellulosilyticus	Bacteroidaceae	Wu et al. 2017 Metformin D60	Metformin	0.130545	0.33	0.629411	Post	Ns
Bacteroides clarus	Bacteroidaceae	Wu et al. 2017 Metformin D60	Metformin	0.497915	0.148	0.861776	none	Ns
Bacteroides coprocola	Bacteroidaceae	Wu et al. 2017 Metformin D60	Metformin	0.375445	-0.193	0.849496	none	Ns
Bacteroides dorei	Bacteroidaceae	Wu et al. 2017 Metformin D60	Metformin	0.566305	-0.125	0.870221	none	Ns
Bacteroides eggerthii	Bacteroidaceae	Wu et al. 2017 Metformin D60	Metformin	0.258635	0.247	0.780557	Post	Ns
Bacteroides faecis	Bacteroidaceae	Wu et al. 2017 Metformin D60	Metformin	0.638906	0.102	0.870221	none	Ns
Bacteroides finegoldii	Bacteroidaceae	Wu et al. 2017 Metformin D60	Metformin	0.0853409	-0.375	0.629411	Pre	Ns
Bacteroides fragilis	Bacteroidaceae	Wu et al. 2017 Metformin D60	Metformin	0.689368	0.0873	0.877969	none	Ns
Bacteroides intestinalis	Bacteroidaceae	Wu et al. 2017 Metformin D60	Metformin	0.24427	-0.253	0.780557	Pre	Ns
Bacteroides massiliensis	Bacteroidaceae	Wu et al. 2017 Metformin D60	Metformin	0.87571	-0.034	0.923601	none	Ns
Bacteroides nordii	Bacteroidaceae	Wu et al. 2017 Metformin D60	Metformin	0.903175	-0.0266	0.937912	none	Ns
Bacteroides oleiciplenus	Bacteroidaceae	Wu et al. 2017 Metformin D60	Metformin	0.82126	-0.0493	0.916282	none	Ns
Bacteroides ovatus	Bacteroidaceae	Wu et al. 2017 Metformin D60	Metformin	0.394457	0.186	0.849496	none	Ns
Bacteroides plebeius	Bacteroidaceae	Wu et al. 2017 Metformin D60	Metformin	0.715145	-0.0796	0.893472	none	Ns
Bacteroides salyersiae	Bacteroidaceae	Wu et al. 2017 Metformin D60	Metformin	0.11377	-0.345	0.629411	Pre	Ns
Bacteroides stercoris	Bacteroidaceae	Wu et al. 2017 Metformin D60	Metformin	0.180841	-0.292	0.780557	Pre	Ns
Bacteroides thetaiotaomicron	Bacteroidaceae	Wu et al. 2017 Metformin D60	Metformin	0.794337	0.057	0.901139	none	Ns
Bacteroides uniformis	Bacteroidaceae	Wu et al. 2017 Metformin D60	Metformin	0.289095	0.231	0.780557	none	Ns
Bacteroides vulgatus	Bacteroidaceae	Wu et al. 2017 Metformin D60	Metformin	0.0734509	0.391	0.629411	Post	Ns
Bacteroides xylanisolvens	Bacteroidaceae	Wu et al. 2017 Metformin D60	Metformin	0.41404	-0.178	0.849496	none	Ns
Bifidobacterium longum	Bifidobacteriaceae	Wu et al. 2017 Metformin D60	Metformin	0.0629514	-0.406	0.629411	Pre	Ns
Bifidobacterium pseudocatenulatum	Bifidobacteriaceae	Wu et al. 2017 Metformin D60	Metformin	0.663947	0.0947	0.870221	none	Ns
Bilophila wadsworthia	other	Wu et al. 2017 Metformin D60	Metformin	0.192434	0.284	0.780557	Post	Ns
Burkholderiales bacterium 1 1 47	other	Wu et al. 2017 Metformin D60	Metformin	0.434187	-0.171	0.849496	none	Ns
Butyricimonas synergistica	Porphyromonadaceae	Wu et al. 2017 Metformin D60	Metformin	0.82126	-0.0493	0.916282	none	Ns
candidate division TM7 single cell isolate TM7c	other	Wu et al. 2017 Metformin D60	Metformin	0.715145	-0.0796	0.893472	none	Ns
Citrobacter freundii	Enterobacteriaceae	Wu et al. 2017 Metformin D60	Metformin	0.663947	0.0947	0.870221	none	Ns
Clostridiaceae bacterium JC118	Clostridiaceae	Wu et al. 2017 Metformin D60	Metformin	0.0918447	0.369	0.629411	Post	Ns
Clostridiales bacterium 1 7 47FAA	other	Wu et al. 2017 Metformin D60	Metformin	0.930756	-0.019	0.959176	none	Ns
Clostridium asparagiforme	Clostridiaceae	Wu et al. 2017 Metformin D60	Metformin	0.375445	-0.193	0.849496	none	Ns
Clostridium bolteae	Clostridiaceae	Wu et al. 2017 Metformin D60	Metformin	0.289095	0.231	0.780557	none	Ns
Clostridium citroniae	Clostridiaceae	Wu et al. 2017 Metformin D60	Metformin	0.663947	0.0947	0.870221	none	Ns
Clostridium clostridioforme	Clostridiaceae	Wu et al. 2017 Metformin D60	Metformin	0.566305	0.125	0.870221	none	Ns
Clostridium hathewayi	Clostridiaceae	Wu et al. 2017 Metformin D60	Metformin	0.11377	0.345	0.629411	Post	Ns
Clostridium innocuum	Erysipelotrichaceae	Wu et al. 2017 Metformin D60	Metformin	0.689368	-0.0873	0.877969	none	Ns
Clostridium leptum	Clostridiaceae	Wu et al. 2017 Metformin D60	Metformin	0.794337	-0.057	0.901139	none	Ns
Clostridium nexile	Clostridiaceae	Wu et al. 2017 Metformin D60	Metformin	0.454889	-0.163	0.852917	none	Ns
Clostridium ramosum	Erysipelotrichaceae	Wu et al. 2017 Metformin D60	Metformin	0.986134	0.0038	0.986134	none	Ns
Clostridium symbiosum	Clostridiaceae	Wu et al. 2017 Metformin D60	Metformin	0.741251	0.072	0.893472	none	Ns
Collinsella aerofaciens	Coriobacteriaceae	Wu et al. 2017 Metformin D60	Metformin	0.566305	0.125	0.870221	none	Ns
Coprobacter fastidiosus	Porphyromonadaceae	Wu et al. 2017 Metformin D60	Metformin	0.497915	-0.148	0.861776	none	Ns
Coprococcus catus	Lachnospiraceae	Wu et al. 2017 Metformin D60	Metformin	0.767658	-0.0644	0.901139	none	Ns
Coprococcus comes	Lachnospiraceae	Wu et al. 2017 Metformin D60	Metformin	0.95842	-0.0114	0.965572	none	Ns
Desulfovibrio desulfuricans	other	Wu et al. 2017 Metformin D60	Metformin	0.476136	0.156	0.861776	none	Ns
Dialister invisus	Veillonellaceae	Wu et al. 2017 Metformin D60	Metformin	0.434187	-0.171	0.849496	none	Ns
Dorea longicatena	Lachnospiraceae	Wu et al. 2017 Metformin D60	Metformin	0.273575	-0.238	0.780557	none	Ns
Eggerthella lenta	Coriobacteriaceae	Wu et al. 2017 Metformin D60	Metformin	0.375445	0.193	0.849496	none	Ns
Enterobacter cloacae	Enterobacteriaceae	Wu et al. 2017 Metformin D60	Metformin	0.339155	0.209	0.847889	none	Ns
Erysipelotrichaceae bacterium 2 2 44A	Erysipelotrichaceae	Wu et al. 2017 Metformin D60	Metformin	0.497915	0.148	0.861776	none	Ns
Erysipelotrichaceae bacterium 21 3	Erysipelotrichaceae	Wu et al. 2017 Metformin D60	Metformin	0.590064	-0.118	0.870221	none	Ns
Erysipelotrichaceae bacterium 6 1 45	Erysipelotrichaceae	Wu et al. 2017 Metformin D60	Metformin	0.321884	0.216	0.819894	none	Ns
Eubacterium biforme	Erysipelotrichaceae	Wu et al. 2017 Metformin D60	Metformin	0.35701	0.201	0.849496	none	Ns
Eubacterium eligens	Eubacteriaceae	Wu et al. 2017 Metformin D60	Metformin	0.663947	-0.0947	0.870221	none	Ns
Anaerobutyricum hallii	Eubacteriaceae	Wu et al. 2017 Metformin D60	Metformin	0.0537247	0.421	0.629411	Post	Ns
Eubacterium ramulus	Eubacteriaceae	Wu et al. 2017 Metformin D60	Metformin	0.638906	0.102	0.870221	none	Ns
Eubacterium rectale	Eubacteriaceae	Wu et al. 2017 Metformin D60	Metformin	0.434187	-0.171	0.849496	none	Ns
Eubacterium siraeum	Eubacteriaceae	Wu et al. 2017 Metformin D60	Metformin	0.87571	0.034	0.923601	none	Ns
Eubacterium ventriosum	Eubacteriaceae	Wu et al. 2017 Metformin D60	Metformin	0.106044	-0.354	0.629411	Pre	Ns
Faecalibacterium prausnitzii	Ruminococcaceae	Wu et al. 2017 Metformin D60	Metformin	0.217241	-0.268	0.780557	Pre	Ns
Flavonifractor plautii	other	Wu et al. 2017 Metformin D60	Metformin	0.394457	-0.186	0.849496	none	Ns
Gemella sanguinis	other	Wu et al. 2017 Metformin D60	Metformin	0.590064	-0.118	0.870221	none	Ns
Gordonibacter pamelaeae	Coriobacteriaceae	Wu et al. 2017 Metformin D60	Metformin	0.0581863	-0.412	0.629411	Pre	Ns
Granulicatella adiacens	other	Wu et al. 2017 Metformin D60	Metformin	0.638906	0.102	0.870221	none	Ns
Haemophilus parainfluenzae	other	Wu et al. 2017 Metformin D60	Metformin	0.230474	0.262	0.780557	Post	Ns
Holdemania filiformis	Erysipelotrichaceae	Wu et al. 2017 Metformin D60	Metformin	0.95842	-0.0114	0.965572	none	Ns
Klebsiella pneumoniae	Enterobacteriaceae	Wu et al. 2017 Metformin D60	Metformin	0.321884	0.216	0.819894	none	Ns
Lachnospiraceae bacterium 1 1 57FAA	Lachnospiraceae	Wu et al. 2017 Metformin D60	Metformin	0.638906	-0.102	0.870221	none	Ns
Lachnospiraceae bacterium 1 4 56FAA	Lachnospiraceae	Wu et al. 2017 Metformin D60	Metformin	0.130545	0.33	0.629411	Post	Ns
Lachnospiraceae bacterium 2 1 58FAA	Lachnospiraceae	Wu et al. 2017 Metformin D60	Metformin	0.566305	-0.125	0.870221	none	Ns
Lachnospiraceae bacterium 3 1 46FAA	Lachnospiraceae	Wu et al. 2017 Metformin D60	Metformin	0.41404	0.178	0.849496	none	Ns
Lachnospiraceae bacterium 3 1 57FAA CT1	Lachnospiraceae	Wu et al. 2017 Metformin D60	Metformin	0.741251	0.072	0.893472	none	Ns
Lachnospiraceae bacterium 5 1 63FAA	Lachnospiraceae	Wu et al. 2017 Metformin D60	Metformin	0.903175	-0.0266	0.937912	none	Ns
Lachnospiraceae bacterium 7 1 58FAA	Lachnospiraceae	Wu et al. 2017 Metformin D60	Metformin	0.794337	-0.057	0.901139	none	Ns
Lachnospiraceae bacterium 8 1 57FAA	Lachnospiraceae	Wu et al. 2017 Metformin D60	Metformin	0.794337	-0.057	0.901139	none	Ns
Lachnospiraceae bacterium 9 1 43BFAA	Lachnospiraceae	Wu et al. 2017 Metformin D60	Metformin	0.434187	-0.171	0.849496	none	Ns
Megamonas funiformis	Veillonellaceae	Wu et al. 2017 Metformin D60	Metformin	0.638906	-0.102	0.870221	none	Ns
Megamonas hypermegale	Veillonellaceae	Wu et al. 2017 Metformin D60	Metformin	0.476136	0.156	0.861776	none	Ns
Megamonas rupellensis	Veillonellaceae	Wu et al. 2017 Metformin D60	Metformin	0.434187	0.171	0.849496	none	Ns
Odoribacter splanchnicus	Porphyromonadaceae	Wu et al. 2017 Metformin D60	Metformin	0.741251	0.072	0.893472	none	Ns
Oxalobacter formigenes	other	Wu et al. 2017 Metformin D60	Metformin	0.180841	-0.292	0.780557	Pre	Ns
Parabacteroides distasonis	Porphyromonadaceae	Wu et al. 2017 Metformin D60	Metformin	0.767658	-0.0644	0.901139	none	Ns
Parabacteroides goldsteinii	Porphyromonadaceae	Wu et al. 2017 Metformin D60	Metformin	0.566305	0.125	0.870221	none	Ns
Parabacteroides johnsonii	Porphyromonadaceae	Wu et al. 2017 Metformin D60	Metformin	0.0918447	0.369	0.629411	Post	Ns
Parabacteroides merdae	Porphyromonadaceae	Wu et al. 2017 Metformin D60	Metformin	0.767658	0.0644	0.901139	none	Ns
Paraprevotella clara	Prevotellaceae	Wu et al. 2017 Metformin D60	Metformin	0.87571	0.034	0.923601	none	Ns
Paraprevotella xylaniphila	Prevotellaceae	Wu et al. 2017 Metformin D60	Metformin	0.590064	0.118	0.870221	none	Ns
Parasutterella excrementihominis	other	Wu et al. 2017 Metformin D60	Metformin	0.454889	-0.163	0.852917	none	Ns
Prevotella copri	Prevotellaceae	Wu et al. 2017 Metformin D60	Metformin	0.543016	-0.133	0.870221	none	Ns
Prevotella stercorea	Prevotellaceae	Wu et al. 2017 Metformin D60	Metformin	0.95842	-0.0114	0.965572	none	Ns
Roseburia hominis	Lachnospiraceae	Wu et al. 2017 Metformin D60	Metformin	0.192434	-0.284	0.780557	Pre	Ns
Roseburia intestinalis	Lachnospiraceae	Wu et al. 2017 Metformin D60	Metformin	0.159224	-0.308	0.741217	Pre	Ns
Roseburia inulinivorans	Lachnospiraceae	Wu et al. 2017 Metformin D60	Metformin	0.614271	0.11	0.870221	none	Ns
Rothia mucilaginosa	other	Wu et al. 2017 Metformin D60	Metformin	0.106044	0.354	0.629411	Post	Ns
Ruminococcaceae bacterium D16	Ruminococcaceae	Wu et al. 2017 Metformin D60	Metformin	0.87571	-0.034	0.923601	none	Ns
Ruminococcus albus	Ruminococcaceae	Wu et al. 2017 Metformin D60	Metformin	0.638906	0.102	0.870221	none	Ns
Ruminococcus bromii	Ruminococcaceae	Wu et al. 2017 Metformin D60	Metformin	0.394457	-0.186	0.849496	none	Ns
Ruminococcus callidus	Ruminococcaceae	Wu et al. 2017 Metformin D60	Metformin	0.204564	-0.277	0.780557	Pre	Ns
Ruminococcus gnavus	Lachnospiraceae	Wu et al. 2017 Metformin D60	Metformin	0.273575	-0.238	0.780557	none	Ns
Ruminococcus lactaris	Ruminococcaceae	Wu et al. 2017 Metformin D60	Metformin	0.130545	-0.33	0.629411	Pre	Ns
Ruminococcus obeum	Lachnospiraceae	Wu et al. 2017 Metformin D60	Metformin	0.848395	-0.0417	0.923601	none	Ns
Solobacterium moorei	Erysipelotrichaceae	Wu et al. 2017 Metformin D60	Metformin	0.497915	0.148	0.861776	none	Ns
Streptococcus anginosus	Streptococcaceae	Wu et al. 2017 Metformin D60	Metformin	0.258635	0.247	0.780557	Post	Ns
Streptococcus australis	Streptococcaceae	Wu et al. 2017 Metformin D60	Metformin	0.543016	0.133	0.870221	none	Ns
Streptococcus gordonii	Streptococcaceae	Wu et al. 2017 Metformin D60	Metformin	0.289095	0.231	0.780557	none	Ns
Streptococcus infantis	Streptococcaceae	Wu et al. 2017 Metformin D60	Metformin	0.638906	0.102	0.870221	none	Ns
Streptococcus mitis oralis pneumoniae	Streptococcaceae	Wu et al. 2017 Metformin D60	Metformin	0.289095	0.231	0.780557	none	Ns
Streptococcus parasanguinis	Streptococcaceae	Wu et al. 2017 Metformin D60	Metformin	0.121932	0.338	0.629411	Post	Ns
Streptococcus salivarius	Streptococcaceae	Wu et al. 2017 Metformin D60	Metformin	0.0918447	0.369	0.629411	Post	Ns
Streptococcus sanguinis	Streptococcaceae	Wu et al. 2017 Metformin D60	Metformin	0.321884	0.216	0.819894	none	Ns
Streptococcus thermophilus	Streptococcaceae	Wu et al. 2017 Metformin D60	Metformin	0.289095	-0.231	0.780557	none	Ns
Streptococcus vestibularis	Streptococcaceae	Wu et al. 2017 Metformin D60	Metformin	0.590064	0.118	0.870221	none	Ns
Sutterella wadsworthensis	other	Wu et al. 2017 Metformin D60	Metformin	0.0853409	-0.375	0.629411	Pre	Ns
Veillonella atypica	Veillonellaceae	Wu et al. 2017 Metformin D60	Metformin	0.689368	-0.0873	0.877969	none	Ns
Veillonella dispar	Veillonellaceae	Wu et al. 2017 Metformin D60	Metformin	0.741251	-0.072	0.893472	none	Ns
Veillonella parvula	Veillonellaceae	Wu et al. 2017 Metformin D60	Metformin	0.614271	-0.11	0.870221	none	Ns
Bacteroidales bacterium ph8	other	Wu et al. 2017 Metformin D60	Metformin	0.0129489	-0.543	0.29135	Pre	P<=0.05
Bifidobacterium adolescentis	Bifidobacteriaceae	Wu et al. 2017 Metformin D60	Metformin	0.0208117	-0.504	0.401368	Pre	P<=0.05
Clostridium bartlettii	other	Wu et al. 2017 Metformin D60	Metformin	0.00209761	-0.672	0.0943926	Pre	P<=0.05
Dorea formicigenerans	Lachnospiraceae	Wu et al. 2017 Metformin D60	Metformin	0.0354799	0.458	0.598724	Post	P<=0.05
Escherichia coli	Enterobacteriaceae	Wu et al. 2017 Metformin D60	Metformin	0.00165765	0.687	0.0943926	Post	P<=0.05
Ruminococcus sp 5 1 39BFAA	Ruminococcaceae	Wu et al. 2017 Metformin D60	Metformin	0.00868521	0.572	0.259553	Post	P<=0.05
Ruminococcus torques	Lachnospiraceae	Wu et al. 2017 Metformin D60	Metformin	0.00961308	0.565	0.259553	Post	P<=0.05
Barnesiella intestinihominis	Porphyromonadaceae	Wu et al. 2017 Metformin D60	Metformin	0.000367117	-0.777	0.0495608	Pre	q<=0.05
Actinomyces graevenitzii	other	Ren et al. 2023 Metformin D90	Metformin	0.498242	-0.0988	0.820277	none	Ns
Adlercreutzia equolifaciens	Coriobacteriaceae	Ren et al. 2023 Metformin D90	Metformin	0.783212	0.0401	0.916302	none	Ns
Akkermansia muciniphila	other	Ren et al. 2023 Metformin D90	Metformin	0.0671433	-0.267	0.319992	Pre	Ns
Alistipes finegoldii	Rikenellaceae	Ren et al. 2023 Metformin D90	Metformin	0.898952	-0.0185	0.963162	none	Ns
Alistipes indistinctus	Rikenellaceae	Ren et al. 2023 Metformin D90	Metformin	0.16246	0.204	0.53493	none	Ns
Alistipes putredinis	Rikenellaceae	Ren et al. 2023 Metformin D90	Metformin	0.340897	0.139	0.74194	none	Ns
Alistipes senegalensis	Rikenellaceae	Ren et al. 2023 Metformin D90	Metformin	0.799517	0.037	0.916302	none	Ns
Alistipes shahii	Rikenellaceae	Ren et al. 2023 Metformin D90	Metformin	0.193051	-0.19	0.620522	none	Ns
Anaerostipes hadrus	Lachnospiraceae	Ren et al. 2023 Metformin D90	Metformin	0.807704	-0.0354	0.916302	none	Ns
Anaerotruncus colihominis	Ruminococcaceae	Ren et al. 2023 Metformin D90	Metformin	0.641491	0.068	0.847959	none	Ns
Bacteroidales bacterium ph8	other	Ren et al. 2023 Metformin D90	Metformin	0.857234	-0.0263	0.948578	none	Ns
Bacteroides cellulosilyticus	Bacteroidaceae	Ren et al. 2023 Metformin D90	Metformin	0.240147	0.171	0.642489	none	Ns
Bacteroides clarus	Bacteroidaceae	Ren et al. 2023 Metformin D90	Metformin	0.0610626	0.273	0.319992	Post	Ns
Bacteroides coprocola	Bacteroidaceae	Ren et al. 2023 Metformin D90	Metformin	0.807704	0.0354	0.916302	none	Ns
Bacteroides dorei	Bacteroidaceae	Ren et al. 2023 Metformin D90	Metformin	0.257512	0.165	0.642489	none	Ns
Bacteroides eggerthii	Bacteroidaceae	Ren et al. 2023 Metformin D90	Metformin	0.351735	0.136	0.74194	none	Ns
Bacteroides faecis	Bacteroidaceae	Ren et al. 2023 Metformin D90	Metformin	0.865549	0.0247	0.949993	none	Ns
Bacteroides finegoldii	Bacteroidaceae	Ren et al. 2023 Metformin D90	Metformin	0.335559	0.14	0.74194	none	Ns
Bacteroides fragilis	Bacteroidaceae	Ren et al. 2023 Metformin D90	Metformin	0.397233	0.124	0.777196	none	Ns
Bacteroides intestinalis	Bacteroidaceae	Ren et al. 2023 Metformin D90	Metformin	0.791353	-0.0387	0.916302	none	Ns
Bacteroides nordii	Bacteroidaceae	Ren et al. 2023 Metformin D90	Metformin	0.0610626	0.273	0.319992	Post	Ns
Bacteroides oleiciplenus	Bacteroidaceae	Ren et al. 2023 Metformin D90	Metformin	0.465287	0.106	0.795111	none	Ns
Bacteroides ovatus	Bacteroidaceae	Ren et al. 2023 Metformin D90	Metformin	0.974674	-0.00462	0.997898	none	Ns
Bacteroides plebeius	Bacteroidaceae	Ren et al. 2023 Metformin D90	Metformin	0.0771913	-0.258	0.347361	Pre	Ns
Bacteroides stercoris	Bacteroidaceae	Ren et al. 2023 Metformin D90	Metformin	0.0655783	0.268	0.319992	Post	Ns
Bacteroides thetaiotaomicron	Bacteroidaceae	Ren et al. 2023 Metformin D90	Metformin	0.127551	0.222	0.478316	none	Ns
Bacteroides vulgatus	Bacteroidaceae	Ren et al. 2023 Metformin D90	Metformin	0.532399	0.091	0.826137	none	Ns
Bacteroides xylanisolvens	Bacteroidaceae	Ren et al. 2023 Metformin D90	Metformin	0.546387	0.088	0.838207	none	Ns
Barnesiella intestinihominis	Porphyromonadaceae	Ren et al. 2023 Metformin D90	Metformin	0.983115	-0.00309	0.997898	none	Ns
Bifidobacterium adolescentis	Bifidobacteriaceae	Ren et al. 2023 Metformin D90	Metformin	0.626415	-0.071	0.847959	none	Ns
Bifidobacterium pseudocatenulatum	Bifidobacteriaceae	Ren et al. 2023 Metformin D90	Metformin	0.427392	-0.116	0.781259	none	Ns
Butyricimonas synergistica	Porphyromonadaceae	Ren et al. 2023 Metformin D90	Metformin	0.153122	0.209	0.530037	none	Ns
Citrobacter freundii	Enterobacteriaceae	Ren et al. 2023 Metformin D90	Metformin	0.261986	-0.163	0.642489	none	Ns
Clostridiaceae bacterium JC118	Clostridiaceae	Ren et al. 2023 Metformin D90	Metformin	0.672086	0.0617	0.847959	none	Ns
Clostridiales bacterium 1 7 47FAA	other	Ren et al. 2023 Metformin D90	Metformin	0.0826569	0.254	0.359957	Post	Ns
Clostridium asparagiforme	Clostridiaceae	Ren et al. 2023 Metformin D90	Metformin	0.0625383	0.271	0.319992	Post	Ns
Clostridium citroniae	Clostridiaceae	Ren et al. 2023 Metformin D90	Metformin	0.0671433	0.267	0.319992	Post	Ns
Clostridium clostridioforme	Clostridiaceae	Ren et al. 2023 Metformin D90	Metformin	0.0864719	0.249	0.364803	Post	Ns
Clostridium hathewayi	Clostridiaceae	Ren et al. 2023 Metformin D90	Metformin	0.582133	0.0802	0.839152	none	Ns
Clostridium innocuum	Erysipelotrichaceae	Ren et al. 2023 Metformin D90	Metformin	0.589411	-0.0788	0.839152	none	Ns
Clostridium leptum	Clostridiaceae	Ren et al. 2023 Metformin D90	Metformin	0.633934	0.0694	0.847959	none	Ns
Clostridium nexile	Clostridiaceae	Ren et al. 2023 Metformin D90	Metformin	0.231781	-0.175	0.642489	none	Ns
Clostridium ramosum	Erysipelotrichaceae	Ren et al. 2023 Metformin D90	Metformin	0.257512	-0.165	0.642489	none	Ns
Clostridium symbiosum	Clostridiaceae	Ren et al. 2023 Metformin D90	Metformin	0.227676	0.176	0.642489	none	Ns
Collinsella aerofaciens	Coriobacteriaceae	Ren et al. 2023 Metformin D90	Metformin	0.0924597	-0.245	0.378244	Pre	Ns
Coprobacter fastidiosus	Porphyromonadaceae	Ren et al. 2023 Metformin D90	Metformin	0.656717	0.0648	0.847959	none	Ns
Coprococcus catus	Lachnospiraceae	Ren et al. 2023 Metformin D90	Metformin	0.20039	0.187	0.629131	none	Ns
Coprococcus comes	Lachnospiraceae	Ren et al. 2023 Metformin D90	Metformin	0.758933	0.0448	0.914785	none	Ns
Desulfovibrio desulfuricans	other	Ren et al. 2023 Metformin D90	Metformin	0.518596	0.0942	0.824873	none	Ns
Dialister invisus	Veillonellaceae	Ren et al. 2023 Metformin D90	Metformin	0.604091	-0.0757	0.840746	none	Ns
Dorea formicigenerans	Lachnospiraceae	Ren et al. 2023 Metformin D90	Metformin	0.153122	-0.209	0.530037	none	Ns
Eggerthella lenta	Coriobacteriaceae	Ren et al. 2023 Metformin D90	Metformin	0.153122	0.209	0.530037	none	Ns
Enterobacter cloacae	Enterobacteriaceae	Ren et al. 2023 Metformin D90	Metformin	0.30467	-0.15	0.708187	none	Ns
Erysipelotrichaceae bacterium 2 2 44A	Erysipelotrichaceae	Ren et al. 2023 Metformin D90	Metformin	0.767001	-0.0432	0.916302	none	Ns
Erysipelotrichaceae bacterium 21 3	Erysipelotrichaceae	Ren et al. 2023 Metformin D90	Metformin	0.346289	0.137	0.74194	none	Ns
Erysipelotrichaceae bacterium 6 1 45	Erysipelotrichaceae	Ren et al. 2023 Metformin D90	Metformin	0.215674	0.181	0.632957	none	Ns
Eubacterium biforme	Erysipelotrichaceae	Ren et al. 2023 Metformin D90	Metformin	0.43982	-0.113	0.781259	none	Ns
Anaerobutyricum hallii	Eubacteriaceae	Ren et al. 2023 Metformin D90	Metformin	0.43982	-0.113	0.781259	none	Ns
Eubacterium ramulus	Eubacteriaceae	Ren et al. 2023 Metformin D90	Metformin	0.43982	-0.113	0.781259	none	Ns
Eubacterium siraeum	Eubacteriaceae	Ren et al. 2023 Metformin D90	Metformin	0.983115	0.00309	0.997898	none	Ns
Eubacterium ventriosum	Eubacteriaceae	Ren et al. 2023 Metformin D90	Metformin	0.525474	-0.0926	0.824873	none	Ns
Flavonifractor plautii	other	Ren et al. 2023 Metformin D90	Metformin	0.40316	-0.122	0.777523	none	Ns
Gemella sanguinis	other	Ren et al. 2023 Metformin D90	Metformin	0.890582	0.0201	0.961828	none	Ns
Gordonibacter pamelaeae	Coriobacteriaceae	Ren et al. 2023 Metformin D90	Metformin	0.498242	0.0988	0.820277	none	Ns
Granulicatella adiacens	other	Ren et al. 2023 Metformin D90	Metformin	0.957803	-0.00772	0.997898	none	Ns
Haemophilus parainfluenzae	other	Ren et al. 2023 Metformin D90	Metformin	0.596731	0.0772	0.839152	none	Ns
Holdemania filiformis	Erysipelotrichaceae	Ren et al. 2023 Metformin D90	Metformin	0.478322	-0.103	0.807168	none	Ns
Klebsiella pneumoniae	Enterobacteriaceae	Ren et al. 2023 Metformin D90	Metformin	1	0	1	none	Ns
Lachnospiraceae bacterium 1 1 57FAA	Lachnospiraceae	Ren et al. 2023 Metformin D90	Metformin	0.890582	-0.0201	0.961828	none	Ns
Lachnospiraceae bacterium 1 4 56FAA	Lachnospiraceae	Ren et al. 2023 Metformin D90	Metformin	0.957803	0.00772	0.997898	none	Ns
Lachnospiraceae bacterium 2 1 58FAA	Lachnospiraceae	Ren et al. 2023 Metformin D90	Metformin	0.672086	0.0617	0.847959	none	Ns
Lachnospiraceae bacterium 3 1 46FAA	Lachnospiraceae	Ren et al. 2023 Metformin D90	Metformin	0.244409	0.169	0.642489	none	Ns
Lachnospiraceae bacterium 3 1 57FAA CT1	Lachnospiraceae	Ren et al. 2023 Metformin D90	Metformin	0.991557	-0.00155	0.998956	none	Ns
Lachnospiraceae bacterium 5 1 63FAA	Lachnospiraceae	Ren et al. 2023 Metformin D90	Metformin	0.664384	-0.0633	0.847959	none	Ns
Lachnospiraceae bacterium 7 1 58FAA	Lachnospiraceae	Ren et al. 2023 Metformin D90	Metformin	0.465287	-0.106	0.795111	none	Ns
Lachnospiraceae bacterium 8 1 57FAA	Lachnospiraceae	Ren et al. 2023 Metformin D90	Metformin	0.824138	-0.0324	0.919493	none	Ns
Lachnospiraceae bacterium 9 1 43BFAA	Lachnospiraceae	Ren et al. 2023 Metformin D90	Metformin	0.924125	-0.0139	0.982337	none	Ns
Megamonas funiformis	Veillonellaceae	Ren et al. 2023 Metformin D90	Metformin	0.824138	0.0324	0.919493	none	Ns
Megamonas hypermegale	Veillonellaceae	Ren et al. 2023 Metformin D90	Metformin	0.368395	0.131	0.765115	none	Ns
Megamonas rupellensis	Veillonellaceae	Ren et al. 2023 Metformin D90	Metformin	0.983115	-0.00309	0.997898	none	Ns
Odoribacter splanchnicus	Porphyromonadaceae	Ren et al. 2023 Metformin D90	Metformin	0.596731	0.0772	0.839152	none	Ns
Parabacteroides distasonis	Porphyromonadaceae	Ren et al. 2023 Metformin D90	Metformin	0.525474	-0.0926	0.824873	none	Ns
Parabacteroides goldsteinii	Porphyromonadaceae	Ren et al. 2023 Metformin D90	Metformin	0.266514	0.162	0.642489	none	Ns
Parabacteroides merdae	Porphyromonadaceae	Ren et al. 2023 Metformin D90	Metformin	0.511764	0.0957	0.824873	none	Ns
Paraprevotella clara	Prevotellaceae	Ren et al. 2023 Metformin D90	Metformin	0.672086	0.0617	0.847959	none	Ns
Paraprevotella xylaniphila	Prevotellaceae	Ren et al. 2023 Metformin D90	Metformin	0.807704	0.0354	0.916302	none	Ns
Parasutterella excrementihominis	other	Ren et al. 2023 Metformin D90	Metformin	0.0640434	0.27	0.319992	Post	Ns
Prevotella copri	Prevotellaceae	Ren et al. 2023 Metformin D90	Metformin	0.726931	-0.0509	0.884105	none	Ns
Prevotella stercorea	Prevotellaceae	Ren et al. 2023 Metformin D90	Metformin	0.553448	-0.0865	0.839152	none	Ns
Roseburia hominis	Lachnospiraceae	Ren et al. 2023 Metformin D90	Metformin	0.641491	-0.068	0.847959	none	Ns
Rothia mucilaginosa	other	Ren et al. 2023 Metformin D90	Metformin	0.068739	0.265	0.319992	Post	Ns
Ruminococcaceae bacterium D16	Ruminococcaceae	Ren et al. 2023 Metformin D90	Metformin	0.560554	0.0849	0.839152	none	Ns
Ruminococcus albus	Ruminococcaceae	Ren et al. 2023 Metformin D90	Metformin	0.719002	-0.0525	0.882411	none	Ns
Ruminococcus bromii	Ruminococcaceae	Ren et al. 2023 Metformin D90	Metformin	0.117311	-0.229	0.452486	none	Ns
Ruminococcus callidus	Ruminococcaceae	Ren et al. 2023 Metformin D90	Metformin	0.43982	-0.113	0.781259	none	Ns
Ruminococcus gnavus	Lachnospiraceae	Ren et al. 2023 Metformin D90	Metformin	0.103175	-0.238	0.409665	none	Ns
Ruminococcus lactaris	Ruminococcaceae	Ren et al. 2023 Metformin D90	Metformin	0.240147	-0.171	0.642489	none	Ns
Ruminococcus sp 5 1 39BFAA	Ruminococcaceae	Ren et al. 2023 Metformin D90	Metformin	0.211777	-0.182	0.632957	none	Ns
Ruminococcus torques	Lachnospiraceae	Ren et al. 2023 Metformin D90	Metformin	0.465287	0.106	0.795111	none	Ns
Solobacterium moorei	Erysipelotrichaceae	Ren et al. 2023 Metformin D90	Metformin	0.596731	0.0772	0.839152	none	Ns
Streptococcus anginosus	Streptococcaceae	Ren et al. 2023 Metformin D90	Metformin	0.309683	0.149	0.708187	none	Ns
Streptococcus australis	Streptococcaceae	Ren et al. 2023 Metformin D90	Metformin	0.574897	-0.0818	0.839152	none	Ns
Streptococcus gordonii	Streptococcaceae	Ren et al. 2023 Metformin D90	Metformin	0.385538	-0.127	0.765407	none	Ns
Streptococcus infantis	Streptococcaceae	Ren et al. 2023 Metformin D90	Metformin	0.31475	0.147	0.708187	none	Ns
Streptococcus mitis oralis pneumoniae	Streptococcaceae	Ren et al. 2023 Metformin D90	Metformin	0.215674	-0.181	0.632957	none	Ns
Streptococcus parasanguinis	Streptococcaceae	Ren et al. 2023 Metformin D90	Metformin	0.703235	-0.0556	0.879043	none	Ns
Streptococcus salivarius	Streptococcaceae	Ren et al. 2023 Metformin D90	Metformin	0.711103	0.054	0.880724	none	Ns
Streptococcus sanguinis	Streptococcaceae	Ren et al. 2023 Metformin D90	Metformin	0.374056	-0.13	0.765115	none	Ns
Streptococcus thermophilus	Streptococcaceae	Ren et al. 2023 Metformin D90	Metformin	0.257512	0.165	0.642489	none	Ns
Streptococcus vestibularis	Streptococcaceae	Ren et al. 2023 Metformin D90	Metformin	0.618934	0.0725	0.847959	none	Ns
Sutterella wadsworthensis	other	Ren et al. 2023 Metformin D90	Metformin	0.27573	0.159	0.653044	none	Ns
Veillonella atypica	Veillonellaceae	Ren et al. 2023 Metformin D90	Metformin	0.379771	-0.128	0.765209	none	Ns
Veillonella dispar	Veillonellaceae	Ren et al. 2023 Metformin D90	Metformin	0.40914	-0.12	0.777942	none	Ns
Veillonella parvula	Veillonellaceae	Ren et al. 2023 Metformin D90	Metformin	0.16246	-0.204	0.53493	none	Ns
Alistipes onderdonkii	Rikenellaceae	Ren et al. 2023 Metformin D90	Metformin	0.00632965	0.398	0.0854503	Post	P<=0.05
Bacteroides caccae	Bacteroidaceae	Ren et al. 2023 Metformin D90	Metformin	0.00326268	0.429	0.0550578	Post	P<=0.05
Bacteroides massiliensis	Bacteroidaceae	Ren et al. 2023 Metformin D90	Metformin	0.00556231	0.404	0.0834347	Post	P<=0.05
Bacteroides salyersiae	Bacteroidaceae	Ren et al. 2023 Metformin D90	Metformin	0.0167766	0.349	0.133226	Post	P<=0.05
Bacteroides uniformis	Bacteroidaceae	Ren et al. 2023 Metformin D90	Metformin	0.0421765	0.296	0.271135	Post	P<=0.05
Bifidobacterium longum	Bifidobacteriaceae	Ren et al. 2023 Metformin D90	Metformin	0.0136768	-0.36	0.123091	Pre	P<=0.05
Bilophila wadsworthia	other	Ren et al. 2023 Metformin D90	Metformin	0.00815607	0.387	0.0976591	Post	P<=0.05
Burkholderiales bacterium 1 1 47	other	Ren et al. 2023 Metformin D90	Metformin	0.0153796	0.353	0.129765	Post	P<=0.05
candidate division TM7 single cell isolate TM7c	other	Ren et al. 2023 Metformin D90	Metformin	0.0216571	0.335	0.146185	Post	P<=0.05
Dorea longicatena	Lachnospiraceae	Ren et al. 2023 Metformin D90	Metformin	0.0110942	-0.37	0.115209	Pre	P<=0.05
Eubacterium eligens	Eubacteriaceae	Ren et al. 2023 Metformin D90	Metformin	0.0121426	-0.366	0.11709	Pre	P<=0.05
Eubacterium rectale	Eubacteriaceae	Ren et al. 2023 Metformin D90	Metformin	0.0210598	-0.337	0.146185	Pre	P<=0.05
Roseburia inulinivorans	Lachnospiraceae	Ren et al. 2023 Metformin D90	Metformin	0.0182837	-0.344	0.137128	Pre	P<=0.05
Ruminococcus obeum	Lachnospiraceae	Ren et al. 2023 Metformin D90	Metformin	0.00868081	-0.382	0.0976591	Pre	P<=0.05
Clostridium bartlettii	other	Ren et al. 2023 Metformin D90	Metformin	0.000240651	-0.535	0.0137916	Pre	q<=0.05
Clostridium bolteae	Clostridiaceae	Ren et al. 2023 Metformin D90	Metformin	0.00082591	0.487	0.0222996	Post	q<=0.05
Escherichia coli	Enterobacteriaceae	Ren et al. 2023 Metformin D90	Metformin	5.29e-05	0.589	0.0071429	Post	q<=0.05
Faecalibacterium prausnitzii	Ruminococcaceae	Ren et al. 2023 Metformin D90	Metformin	0.00193147	-0.452	0.0429374	Pre	q<=0.05
Oxalobacter formigenes	other	Ren et al. 2023 Metformin D90	Metformin	0.000307953	0.527	0.0137916	Post	q<=0.05
Parabacteroides johnsonii	Porphyromonadaceae	Ren et al. 2023 Metformin D90	Metformin	0.00222638	0.446	0.0429374	Post	q<=0.05
Roseburia intestinalis	Lachnospiraceae	Ren et al. 2023 Metformin D90	Metformin	0.000408639	-0.515	0.0137916	Pre	q<=0.05
Adlercreutzia equolifaciens	Coriobacteriaceae	Zhang et al. 2022 Acarbose D168	Acarbose	0.170952	-0.211	0.224063	none	Ns
Akkermansia muciniphila	other	Zhang et al. 2022 Acarbose D168	Acarbose	0.569413	-0.0878	0.635295	none	Ns
Anaerotruncus colihominis	Ruminococcaceae	Zhang et al. 2022 Acarbose D168	Acarbose	0.398671	0.13	0.493767	none	Ns
Bacteroides clarus	Bacteroidaceae	Zhang et al. 2022 Acarbose D168	Acarbose	0.965093	0.00676	0.965093	none	Ns
Bacteroides coprocola	Bacteroidaceae	Zhang et al. 2022 Acarbose D168	Acarbose	0.472165	-0.111	0.544806	none	Ns
Bacteroides dorei	Bacteroidaceae	Zhang et al. 2022 Acarbose D168	Acarbose	0.0651408	-0.284	0.0988091	Pre	Ns
Bacteroides eggerthii	Bacteroidaceae	Zhang et al. 2022 Acarbose D168	Acarbose	0.128713	-0.235	0.172043	none	Ns
Bacteroides faecis	Bacteroidaceae	Zhang et al. 2022 Acarbose D168	Acarbose	0.155851	-0.219	0.206273	none	Ns
Bacteroides finegoldii	Bacteroidaceae	Zhang et al. 2022 Acarbose D168	Acarbose	0.427206	-0.123	0.505901	none	Ns
Bacteroides fragilis	Bacteroidaceae	Zhang et al. 2022 Acarbose D168	Acarbose	0.449366	0.117	0.52297	none	Ns
Bacteroides intestinalis	Bacteroidaceae	Zhang et al. 2022 Acarbose D168	Acarbose	0.227585	0.187	0.295423	none	Ns
Bacteroides massiliensis	Bacteroidaceae	Zhang et al. 2022 Acarbose D168	Acarbose	0.0789579	-0.272	0.113397	Pre	Ns
Bacteroides plebeius	Bacteroidaceae	Zhang et al. 2022 Acarbose D168	Acarbose	0.0707967	-0.279	0.103886	Pre	Ns
Bacteroides salyersiae	Bacteroidaceae	Zhang et al. 2022 Acarbose D168	Acarbose	0.412792	0.126	0.497562	none	Ns
Bacteroides vulgatus	Bacteroidaceae	Zhang et al. 2022 Acarbose D168	Acarbose	0.122539	-0.238	0.168804	none	Ns
Barnesiella intestinihominis	Porphyromonadaceae	Zhang et al. 2022 Acarbose D168	Acarbose	0.0747864	-0.275	0.108561	Pre	Ns
Burkholderiales bacterium 1 1 47	other	Zhang et al. 2022 Acarbose D168	Acarbose	0.740382	-0.0511	0.774819	none	Ns
Clostridiales bacterium 1 7 47FAA	other	Zhang et al. 2022 Acarbose D168	Acarbose	0.51154	0.101	0.580318	none	Ns
Clostridium asparagiforme	Clostridiaceae	Zhang et al. 2022 Acarbose D168	Acarbose	0.412792	-0.126	0.497562	none	Ns
Clostridium bartlettii	other	Zhang et al. 2022 Acarbose D168	Acarbose	0.552563	0.0917	0.621633	none	Ns
Clostridium hathewayi	Clostridiaceae	Zhang et al. 2022 Acarbose D168	Acarbose	0.108116	-0.248	0.153638	Pre	Ns
Clostridium leptum	Clostridiaceae	Zhang et al. 2022 Acarbose D168	Acarbose	0.965093	0.00676	0.965093	none	Ns
Clostridium nexile	Clostridiaceae	Zhang et al. 2022 Acarbose D168	Acarbose	0.945173	-0.0106	0.959386	none	Ns
Clostridium symbiosum	Clostridiaceae	Zhang et al. 2022 Acarbose D168	Acarbose	0.405695	-0.128	0.497562	none	Ns
Coprobacter fastidiosus	Porphyromonadaceae	Zhang et al. 2022 Acarbose D168	Acarbose	0.268478	0.171	0.338734	none	Ns
Coprococcus catus	Lachnospiraceae	Zhang et al. 2022 Acarbose D168	Acarbose	0.595138	-0.0819	0.658554	none	Ns
Coprococcus comes	Lachnospiraceae	Zhang et al. 2022 Acarbose D168	Acarbose	0.122539	0.238	0.168804	none	Ns
Dorea longicatena	Lachnospiraceae	Zhang et al. 2022 Acarbose D168	Acarbose	0.0518569	0.299	0.0795532	Post	Ns
Enterobacter cloacae	Enterobacteriaceae	Zhang et al. 2022 Acarbose D168	Acarbose	0.817068	-0.0356	0.842017	none	Ns
Eubacterium eligens	Eubacteriaceae	Zhang et al. 2022 Acarbose D168	Acarbose	0.778455	0.0434	0.808396	none	Ns
Eubacterium ramulus	Eubacteriaceae	Zhang et al. 2022 Acarbose D168	Acarbose	0.29646	-0.16	0.370574	none	Ns
Eubacterium rectale	Eubacteriaceae	Zhang et al. 2022 Acarbose D168	Acarbose	0.113715	0.244	0.159912	Post	Ns
Flavonifractor plautii	other	Zhang et al. 2022 Acarbose D168	Acarbose	0.0707967	-0.279	0.103886	Pre	Ns
Holdemania filiformis	Erysipelotrichaceae	Zhang et al. 2022 Acarbose D168	Acarbose	0.846327	0.0299	0.865562	none	Ns
Klebsiella pneumoniae	Enterobacteriaceae	Zhang et al. 2022 Acarbose D168	Acarbose	0.648114	0.0704	0.68894	none	Ns
Lachnospiraceae bacterium 9 1 43BFAA	Lachnospiraceae	Zhang et al. 2022 Acarbose D168	Acarbose	0.0688683	0.281	0.103302	Post	Ns
Oxalobacter formigenes	other	Zhang et al. 2022 Acarbose D168	Acarbose	0.630239	-0.0742	0.680658	none	Ns
Parabacteroides goldsteinii	Porphyromonadaceae	Zhang et al. 2022 Acarbose D168	Acarbose	0.630239	0.0742	0.680658	none	Ns
Parabacteroides johnsonii	Porphyromonadaceae	Zhang et al. 2022 Acarbose D168	Acarbose	0.50353	0.103	0.576072	none	Ns
Paraprevotella clara	Prevotellaceae	Zhang et al. 2022 Acarbose D168	Acarbose	0.730959	0.0531	0.770933	none	Ns
Paraprevotella xylaniphila	Prevotellaceae	Zhang et al. 2022 Acarbose D168	Acarbose	0.434521	-0.121	0.51009	none	Ns
Parasutterella excrementihominis	other	Zhang et al. 2022 Acarbose D168	Acarbose	0.648114	-0.0704	0.68894	none	Ns
Prevotella copri	Prevotellaceae	Zhang et al. 2022 Acarbose D168	Acarbose	0.268478	0.171	0.338734	none	Ns
Ruminococcus bromii	Ruminococcaceae	Zhang et al. 2022 Acarbose D168	Acarbose	0.252588	-0.176	0.324756	none	Ns
Ruminococcus gnavus	Lachnospiraceae	Zhang et al. 2022 Acarbose D168	Acarbose	0.603829	0.0801	0.662739	none	Ns
Ruminococcus obeum	Lachnospiraceae	Zhang et al. 2022 Acarbose D168	Acarbose	0.128713	0.235	0.172043	none	Ns
Ruminococcus sp 5 1 39BFAA	Ruminococcaceae	Zhang et al. 2022 Acarbose D168	Acarbose	0.427206	0.123	0.505901	none	Ns
Ruminococcus torques	Lachnospiraceae	Zhang et al. 2022 Acarbose D168	Acarbose	0.128713	0.235	0.172043	none	Ns
Citrobacter freundii	Enterobacteriaceae	Zhang et al. 2022 Acarbose D168	Acarbose	0.0300534	0.335	0.050089	Post	P<=0.05
Clostridium clostridioforme	Clostridiaceae	Zhang et al. 2022 Acarbose D168	Acarbose	0.0330172	0.329	0.0537026	Post	P<=0.05
Dialister invisus	Veillonellaceae	Zhang et al. 2022 Acarbose D168	Acarbose	0.0385127	0.319	0.0604559	Post	P<=0.05
Eubacterium siraeum	Eubacteriaceae	Zhang et al. 2022 Acarbose D168	Acarbose	0.0351291	0.326	0.0557932	Post	P<=0.05
Gordonibacter pamelaeae	Coriobacteriaceae	Zhang et al. 2022 Acarbose D168	Acarbose	0.0351291	0.326	0.0557932	Post	P<=0.05
Lachnospiraceae bacterium 1 1 57FAA	Lachnospiraceae	Zhang et al. 2022 Acarbose D168	Acarbose	0.0300534	-0.335	0.050089	Pre	P<=0.05
Lachnospiraceae bacterium 1 4 56FAA	Lachnospiraceae	Zhang et al. 2022 Acarbose D168	Acarbose	0.0330172	-0.329	0.0537026	Pre	P<=0.05
Ruminococcus callidus	Ruminococcaceae	Zhang et al. 2022 Acarbose D168	Acarbose	0.0421693	-0.313	0.0654351	Pre	P<=0.05
Actinomyces graevenitzii	other	Zhang et al. 2022 Acarbose D168	Acarbose	1.63e-06	0.741	1.95e-05	Post	q<=0.05
Alistipes finegoldii	Rikenellaceae	Zhang et al. 2022 Acarbose D168	Acarbose	0.0051969	-0.431	0.0113158	Pre	q<=0.05
Alistipes indistinctus	Rikenellaceae	Zhang et al. 2022 Acarbose D168	Acarbose	0.00444695	-0.438	0.0100056	Pre	q<=0.05
Alistipes onderdonkii	Rikenellaceae	Zhang et al. 2022 Acarbose D168	Acarbose	0.000171722	-0.58	0.000594421	Pre	q<=0.05
Alistipes putredinis	Rikenellaceae	Zhang et al. 2022 Acarbose D168	Acarbose	0.000787265	-0.518	0.00226129	Pre	q<=0.05
Alistipes senegalensis	Rikenellaceae	Zhang et al. 2022 Acarbose D168	Acarbose	0.0155436	-0.373	0.0291443	Pre	q<=0.05
Alistipes shahii	Rikenellaceae	Zhang et al. 2022 Acarbose D168	Acarbose	3.05e-05	-0.643	0.000152319	Pre	q<=0.05
Anaerostipes hadrus	Lachnospiraceae	Zhang et al. 2022 Acarbose D168	Acarbose	5.23e-05	0.623	0.000243641	Post	q<=0.05
Bacteroidales bacterium ph8	other	Zhang et al. 2022 Acarbose D168	Acarbose	0.00323359	-0.454	0.0076585	Pre	q<=0.05
Bacteroides caccae	Bacteroidaceae	Zhang et al. 2022 Acarbose D168	Acarbose	0.000189706	-0.576	0.000640259	Pre	q<=0.05
Bacteroides cellulosilyticus	Bacteroidaceae	Zhang et al. 2022 Acarbose D168	Acarbose	0.00188894	-0.48	0.00500013	Pre	q<=0.05
Bacteroides nordii	Bacteroidaceae	Zhang et al. 2022 Acarbose D168	Acarbose	0.00818057	-0.407	0.0169904	Pre	q<=0.05
Bacteroides oleiciplenus	Bacteroidaceae	Zhang et al. 2022 Acarbose D168	Acarbose	1.11e-05	0.679	7.48e-05	Post	q<=0.05
Bacteroides ovatus	Bacteroidaceae	Zhang et al. 2022 Acarbose D168	Acarbose	0.000120613	-0.593	0.000440075	Pre	q<=0.05
Bacteroides stercoris	Bacteroidaceae	Zhang et al. 2022 Acarbose D168	Acarbose	0.00350475	-0.451	0.00801934	Pre	q<=0.05
Bacteroides thetaiotaomicron	Bacteroidaceae	Zhang et al. 2022 Acarbose D168	Acarbose	1.47e-05	-0.668	7.96e-05	Pre	q<=0.05
Bacteroides uniformis	Bacteroidaceae	Zhang et al. 2022 Acarbose D168	Acarbose	2.88e-05	-0.645	0.000149721	Pre	q<=0.05
Bacteroides xylanisolvens	Bacteroidaceae	Zhang et al. 2022 Acarbose D168	Acarbose	7.61e-07	-0.764	1.47e-05	Pre	q<=0.05
Bifidobacterium adolescentis	Bifidobacteriaceae	Zhang et al. 2022 Acarbose D168	Acarbose	1.56e-07	0.81	6.31e-06	Post	q<=0.05
Bifidobacterium longum	Bifidobacteriaceae	Zhang et al. 2022 Acarbose D168	Acarbose	2.93e-08	0.856	3.96e-06	Post	q<=0.05
Bifidobacterium pseudocatenulatum	Bifidobacteriaceae	Zhang et al. 2022 Acarbose D168	Acarbose	5.95e-08	0.836	4.02e-06	Post	q<=0.05
Bilophila wadsworthia	other	Zhang et al. 2022 Acarbose D168	Acarbose	7.98e-05	-0.608	0.000326583	Pre	q<=0.05
Butyricimonas synergistica	Porphyromonadaceae	Zhang et al. 2022 Acarbose D168	Acarbose	0.0140114	0.38	0.0266415	Post	q<=0.05
candidate division TM7 single cell isolate TM7c	other	Zhang et al. 2022 Acarbose D168	Acarbose	0.000103436	0.599	0.000398967	Post	q<=0.05
Clostridiaceae bacterium JC118	Clostridiaceae	Zhang et al. 2022 Acarbose D168	Acarbose	0.0140114	0.38	0.0266415	Post	q<=0.05
Clostridium bolteae	Clostridiaceae	Zhang et al. 2022 Acarbose D168	Acarbose	1.24e-05	-0.674	7.62e-05	Pre	q<=0.05
Clostridium citroniae	Clostridiaceae	Zhang et al. 2022 Acarbose D168	Acarbose	0.00071897	-0.522	0.00215691	Pre	q<=0.05
Clostridium innocuum	Erysipelotrichaceae	Zhang et al. 2022 Acarbose D168	Acarbose	1.24e-05	0.674	7.62e-05	Post	q<=0.05
Clostridium ramosum	Erysipelotrichaceae	Zhang et al. 2022 Acarbose D168	Acarbose	0.0140114	0.38	0.0266415	Post	q<=0.05
Collinsella aerofaciens	Coriobacteriaceae	Zhang et al. 2022 Acarbose D168	Acarbose	1.05e-06	0.753	1.77e-05	Post	q<=0.05
Desulfovibrio desulfuricans	other	Zhang et al. 2022 Acarbose D168	Acarbose	0.0240136	0.349	0.0410359	Post	q<=0.05
Dorea formicigenerans	Lachnospiraceae	Zhang et al. 2022 Acarbose D168	Acarbose	0.0021431	0.474	0.00526034	Post	q<=0.05
Eggerthella lenta	Coriobacteriaceae	Zhang et al. 2022 Acarbose D168	Acarbose	0.0025308	0.466	0.00610103	Post	q<=0.05
Erysipelotrichaceae bacterium 2 2 44A	Erysipelotrichaceae	Zhang et al. 2022 Acarbose D168	Acarbose	3.2e-06	0.719	3.08e-05	Post	q<=0.05
Erysipelotrichaceae bacterium 21 3	Erysipelotrichaceae	Zhang et al. 2022 Acarbose D168	Acarbose	0.000411985	0.545	0.00129344	Post	q<=0.05
Erysipelotrichaceae bacterium 6 1 45	Erysipelotrichaceae	Zhang et al. 2022 Acarbose D168	Acarbose	0.00336668	0.452	0.00783625	Post	q<=0.05
Escherichia coli	Enterobacteriaceae	Zhang et al. 2022 Acarbose D168	Acarbose	0.0140114	0.38	0.0266415	Post	q<=0.05
Eubacterium biforme	Erysipelotrichaceae	Zhang et al. 2022 Acarbose D168	Acarbose	7.38e-06	0.691	5.53e-05	Post	q<=0.05
Anaerobutyricum hallii	Eubacteriaceae	Zhang et al. 2022 Acarbose D168	Acarbose	0.0203718	-0.358	0.0371647	Pre	q<=0.05
Eubacterium ventriosum	Eubacteriaceae	Zhang et al. 2022 Acarbose D168	Acarbose	0.0210589	-0.356	0.0379061	Pre	q<=0.05
Faecalibacterium prausnitzii	Ruminococcaceae	Zhang et al. 2022 Acarbose D168	Acarbose	0.00653714	0.42	0.0137893	Post	q<=0.05
Gemella sanguinis	other	Zhang et al. 2022 Acarbose D168	Acarbose	1.73e-06	0.738	1.95e-05	Post	q<=0.05
Granulicatella adiacens	other	Zhang et al. 2022 Acarbose D168	Acarbose	3.26e-07	0.788	7.34e-06	Post	q<=0.05
Haemophilus parainfluenzae	other	Zhang et al. 2022 Acarbose D168	Acarbose	4.33e-06	0.71	3.89e-05	Post	q<=0.05
Lachnospiraceae bacterium 2 1 58FAA	Lachnospiraceae	Zhang et al. 2022 Acarbose D168	Acarbose	0.0217663	0.353	0.0381616	Post	q<=0.05
Lachnospiraceae bacterium 3 1 46FAA	Lachnospiraceae	Zhang et al. 2022 Acarbose D168	Acarbose	0.0117526	-0.389	0.0240393	Pre	q<=0.05
Lachnospiraceae bacterium 3 1 57FAA CT1	Lachnospiraceae	Zhang et al. 2022 Acarbose D168	Acarbose	0.0051969	0.431	0.0113158	Post	q<=0.05
Lachnospiraceae bacterium 5 1 63FAA	Lachnospiraceae	Zhang et al. 2022 Acarbose D168	Acarbose	6.82e-05	0.614	0.000287795	Post	q<=0.05
Lachnospiraceae bacterium 7 1 58FAA	Lachnospiraceae	Zhang et al. 2022 Acarbose D168	Acarbose	0.00117574	-0.5	0.00330677	Pre	q<=0.05
Lachnospiraceae bacterium 8 1 57FAA	Lachnospiraceae	Zhang et al. 2022 Acarbose D168	Acarbose	0.000452716	0.542	0.00138902	Post	q<=0.05
Megamonas funiformis	Veillonellaceae	Zhang et al. 2022 Acarbose D168	Acarbose	0.0217663	0.353	0.0381616	Post	q<=0.05
Megamonas hypermegale	Veillonellaceae	Zhang et al. 2022 Acarbose D168	Acarbose	0.0121766	0.387	0.0245349	Post	q<=0.05
Megamonas rupellensis	Veillonellaceae	Zhang et al. 2022 Acarbose D168	Acarbose	0.00173521	0.483	0.00468506	Post	q<=0.05
Odoribacter splanchnicus	Porphyromonadaceae	Zhang et al. 2022 Acarbose D168	Acarbose	0.00540142	-0.429	0.0115745	Pre	q<=0.05
Parabacteroides distasonis	Porphyromonadaceae	Zhang et al. 2022 Acarbose D168	Acarbose	0.00205509	-0.475	0.00523467	Pre	q<=0.05
Parabacteroides merdae	Porphyromonadaceae	Zhang et al. 2022 Acarbose D168	Acarbose	0.000392928	-0.546	0.00126298	Pre	q<=0.05
Prevotella stercorea	Prevotellaceae	Zhang et al. 2022 Acarbose D168	Acarbose	0.00197041	0.477	0.00511548	Post	q<=0.05
Roseburia hominis	Lachnospiraceae	Zhang et al. 2022 Acarbose D168	Acarbose	6.47e-05	-0.616	0.000281828	Pre	q<=0.05
Roseburia intestinalis	Lachnospiraceae	Zhang et al. 2022 Acarbose D168	Acarbose	8.41e-05	-0.606	0.000333931	Pre	q<=0.05
Roseburia inulinivorans	Lachnospiraceae	Zhang et al. 2022 Acarbose D168	Acarbose	0.00134039	-0.495	0.0036929	Pre	q<=0.05
Rothia mucilaginosa	other	Zhang et al. 2022 Acarbose D168	Acarbose	0.000171722	0.58	0.000594421	Post	q<=0.05
Ruminococcaceae bacterium D16	Ruminococcaceae	Zhang et al. 2022 Acarbose D168	Acarbose	0.0178148	0.366	0.0329453	Post	q<=0.05
Ruminococcus albus	Ruminococcaceae	Zhang et al. 2022 Acarbose D168	Acarbose	1.32e-05	0.673	7.72e-05	Post	q<=0.05
Ruminococcus lactaris	Ruminococcaceae	Zhang et al. 2022 Acarbose D168	Acarbose	0.0232431	0.35	0.0402284	Post	q<=0.05
Solobacterium moorei	Erysipelotrichaceae	Zhang et al. 2022 Acarbose D168	Acarbose	1.91e-07	0.804	6.31e-06	Post	q<=0.05
Streptococcus anginosus	Streptococcaceae	Zhang et al. 2022 Acarbose D168	Acarbose	3.4e-05	0.639	0.000163864	Post	q<=0.05
Streptococcus australis	Streptococcaceae	Zhang et al. 2022 Acarbose D168	Acarbose	0.000752399	0.52	0.00220813	Post	q<=0.05
Streptococcus gordonii	Streptococcaceae	Zhang et al. 2022 Acarbose D168	Acarbose	2.22e-06	0.73	2.3e-05	Post	q<=0.05
Streptococcus infantis	Streptococcaceae	Zhang et al. 2022 Acarbose D168	Acarbose	0.000374697	0.549	0.00123376	Post	q<=0.05
Streptococcus mitis oralis pneumoniae	Streptococcaceae	Zhang et al. 2022 Acarbose D168	Acarbose	9.87e-06	0.682	7.01e-05	Post	q<=0.05
Streptococcus parasanguinis	Streptococcaceae	Zhang et al. 2022 Acarbose D168	Acarbose	5.82e-05	0.62	0.000261972	Post	q<=0.05
Streptococcus salivarius	Streptococcaceae	Zhang et al. 2022 Acarbose D168	Acarbose	2.34e-07	0.798	6.31e-06	Post	q<=0.05
Streptococcus sanguinis	Streptococcaceae	Zhang et al. 2022 Acarbose D168	Acarbose	4.88e-06	0.705	4.11e-05	Post	q<=0.05
Streptococcus thermophilus	Streptococcaceae	Zhang et al. 2022 Acarbose D168	Acarbose	0.0021431	0.474	0.00526034	Post	q<=0.05
Streptococcus vestibularis	Streptococcaceae	Zhang et al. 2022 Acarbose D168	Acarbose	1.35e-06	0.745	1.94e-05	Post	q<=0.05
Sutterella wadsworthensis	other	Zhang et al. 2022 Acarbose D168	Acarbose	1.43e-06	0.744	1.94e-05	Post	q<=0.05
Veillonella atypica	Veillonellaceae	Zhang et al. 2022 Acarbose D168	Acarbose	1.47e-05	0.668	7.96e-05	Post	q<=0.05
Veillonella dispar	Veillonellaceae	Zhang et al. 2022 Acarbose D168	Acarbose	0.000120613	0.593	0.000440075	Post	q<=0.05
Veillonella parvula	Veillonellaceae	Zhang et al. 2022 Acarbose D168	Acarbose	6.56e-06	0.696	5.21e-05	Post	q<=0.05
Actinomyces graevenitzii	other	Zhang et al. 2022 Vildagliptin D168	Vlidagliptin	0.935722	0.0127	0.975316	none	Ns
Adlercreutzia equolifaciens	Coriobacteriaceae	Zhang et al. 2022 Vildagliptin D168	Vlidagliptin	0.467943	-0.115	0.686655	none	Ns
Akkermansia muciniphila	other	Zhang et al. 2022 Vildagliptin D168	Vlidagliptin	0.850737	-0.0297	0.941389	none	Ns
Alistipes indistinctus	Rikenellaceae	Zhang et al. 2022 Vildagliptin D168	Vlidagliptin	0.767453	-0.0468	0.885522	none	Ns
Alistipes onderdonkii	Rikenellaceae	Zhang et al. 2022 Vildagliptin D168	Vlidagliptin	0.412262	-0.13	0.632448	none	Ns
Alistipes putredinis	Rikenellaceae	Zhang et al. 2022 Vildagliptin D168	Vlidagliptin	0.183292	-0.21	0.419396	none	Ns
Anaerostipes hadrus	Lachnospiraceae	Zhang et al. 2022 Vildagliptin D168	Vlidagliptin	0.686772	0.0637	0.847321	none	Ns
Anaerotruncus colihominis	Ruminococcaceae	Zhang et al. 2022 Vildagliptin D168	Vlidagliptin	0.957122	-0.00851	0.978875	none	Ns
Bacteroidales bacterium ph8	other	Zhang et al. 2022 Vildagliptin D168	Vlidagliptin	0.435629	-0.123	0.646263	none	Ns
Bacteroides coprocola	Bacteroidaceae	Zhang et al. 2022 Vildagliptin D168	Vlidagliptin	0.0512968	-0.308	0.197859	Pre	Ns
Bacteroides faecis	Bacteroidaceae	Zhang et al. 2022 Vildagliptin D168	Vlidagliptin	0.0655545	-0.291	0.239185	Pre	Ns
Bacteroides fragilis	Bacteroidaceae	Zhang et al. 2022 Vildagliptin D168	Vlidagliptin	0.840214	-0.0319	0.941389	none	Ns
Bacteroides nordii	Bacteroidaceae	Zhang et al. 2022 Vildagliptin D168	Vlidagliptin	0.0716818	-0.285	0.248129	Pre	Ns
Bacteroides oleiciplenus	Bacteroidaceae	Zhang et al. 2022 Vildagliptin D168	Vlidagliptin	0.536378	-0.0977	0.746505	none	Ns
Bacteroides ovatus	Bacteroidaceae	Zhang et al. 2022 Vildagliptin D168	Vlidagliptin	0.146596	-0.229	0.400383	none	Ns
Bacteroides uniformis	Bacteroidaceae	Zhang et al. 2022 Vildagliptin D168	Vlidagliptin	0.0512968	-0.308	0.197859	Pre	Ns
Bacteroides vulgatus	Bacteroidaceae	Zhang et al. 2022 Vildagliptin D168	Vlidagliptin	0.16622	-0.218	0.410716	none	Ns
Barnesiella intestinihominis	Porphyromonadaceae	Zhang et al. 2022 Vildagliptin D168	Vlidagliptin	0.0716818	-0.285	0.248129	Pre	Ns
Bifidobacterium pseudocatenulatum	Bifidobacteriaceae	Zhang et al. 2022 Vildagliptin D168	Vlidagliptin	0.0929258	0.266	0.285113	Post	Ns
Bilophila wadsworthia	other	Zhang et al. 2022 Vildagliptin D168	Vlidagliptin	0.375011	0.14	0.602697	none	Ns
Burkholderiales bacterium 1 1 47	other	Zhang et al. 2022 Vildagliptin D168	Vlidagliptin	0.201629	-0.202	0.446229	none	Ns
candidate division TM7 single cell isolate TM7c	other	Zhang et al. 2022 Vildagliptin D168	Vlidagliptin	0.736846	0.0531	0.864994	none	Ns
Citrobacter freundii	Enterobacteriaceae	Zhang et al. 2022 Vildagliptin D168	Vlidagliptin	0.288298	0.168	0.540559	none	Ns
Clostridiaceae bacterium JC118	Clostridiaceae	Zhang et al. 2022 Vildagliptin D168	Vlidagliptin	0.206416	-0.199	0.449105	none	Ns
Clostridiales bacterium 1 7 47FAA	other	Zhang et al. 2022 Vildagliptin D168	Vlidagliptin	0.154222	0.225	0.400383	none	Ns
Clostridium asparagiforme	Clostridiaceae	Zhang et al. 2022 Vildagliptin D168	Vlidagliptin	0.367819	-0.142	0.602697	none	Ns
Clostridium bolteae	Clostridiaceae	Zhang et al. 2022 Vildagliptin D168	Vlidagliptin	0.242245	-0.185	0.488106	none	Ns
Clostridium citroniae	Clostridiaceae	Zhang et al. 2022 Vildagliptin D168	Vlidagliptin	0.306999	-0.161	0.567738	none	Ns
Clostridium clostridioforme	Clostridiaceae	Zhang et al. 2022 Vildagliptin D168	Vlidagliptin	0.696686	-0.0617	0.847321	none	Ns
Clostridium hathewayi	Clostridiaceae	Zhang et al. 2022 Vildagliptin D168	Vlidagliptin	0.58157	0.0871	0.79305	none	Ns
Clostridium innocuum	Erysipelotrichaceae	Zhang et al. 2022 Vildagliptin D168	Vlidagliptin	0.264582	-0.177	0.510264	none	Ns
Clostridium leptum	Clostridiaceae	Zhang et al. 2022 Vildagliptin D168	Vlidagliptin	0.736846	-0.0531	0.864994	none	Ns
Clostridium nexile	Clostridiaceae	Zhang et al. 2022 Vildagliptin D168	Vlidagliptin	0.946417	0.0106	0.975316	none	Ns
Clostridium ramosum	Erysipelotrichaceae	Zhang et al. 2022 Vildagliptin D168	Vlidagliptin	0.893076	-0.0212	0.956867	none	Ns
Clostridium symbiosum	Clostridiaceae	Zhang et al. 2022 Vildagliptin D168	Vlidagliptin	0.736846	0.0531	0.864994	none	Ns
Collinsella aerofaciens	Coriobacteriaceae	Zhang et al. 2022 Vildagliptin D168	Vlidagliptin	0.346761	0.149	0.592566	none	Ns
Coprococcus catus	Lachnospiraceae	Zhang et al. 2022 Vildagliptin D168	Vlidagliptin	0.989276	0.00212	0.989276	none	Ns
Dialister invisus	Veillonellaceae	Zhang et al. 2022 Vildagliptin D168	Vlidagliptin	0.360713	0.145	0.601188	none	Ns
Dorea formicigenerans	Lachnospiraceae	Zhang et al. 2022 Vildagliptin D168	Vlidagliptin	0.1746	0.215	0.413526	none	Ns
Dorea longicatena	Lachnospiraceae	Zhang et al. 2022 Vildagliptin D168	Vlidagliptin	0.412262	0.13	0.632448	none	Ns
Eggerthella lenta	Coriobacteriaceae	Zhang et al. 2022 Vildagliptin D168	Vlidagliptin	0.647668	-0.0723	0.829378	none	Ns
Enterobacter cloacae	Enterobacteriaceae	Zhang et al. 2022 Vildagliptin D168	Vlidagliptin	0.282239	0.171	0.536651	none	Ns
Erysipelotrichaceae bacterium 2 2 44A	Erysipelotrichaceae	Zhang et al. 2022 Vildagliptin D168	Vlidagliptin	0.638037	0.0743	0.829378	none	Ns
Erysipelotrichaceae bacterium 21 3	Erysipelotrichaceae	Zhang et al. 2022 Vildagliptin D168	Vlidagliptin	0.242245	-0.185	0.488106	none	Ns
Erysipelotrichaceae bacterium 6 1 45	Erysipelotrichaceae	Zhang et al. 2022 Vildagliptin D168	Vlidagliptin	0.676912	-0.0659	0.84614	none	Ns
Escherichia coli	Enterobacteriaceae	Zhang et al. 2022 Vildagliptin D168	Vlidagliptin	0.333158	-0.153	0.592566	none	Ns
Eubacterium biforme	Erysipelotrichaceae	Zhang et al. 2022 Vildagliptin D168	Vlidagliptin	0.118951	-0.247	0.349096	Pre	Ns
Eubacterium eligens	Eubacteriaceae	Zhang et al. 2022 Vildagliptin D168	Vlidagliptin	0.427757	0.125	0.646263	none	Ns
Anaerobutyricum hallii	Eubacteriaceae	Zhang et al. 2022 Vildagliptin D168	Vlidagliptin	0.476224	0.113	0.691293	none	Ns
Eubacterium ramulus	Eubacteriaceae	Zhang et al. 2022 Vildagliptin D168	Vlidagliptin	0.590817	0.0851	0.797603	none	Ns
Eubacterium rectale	Eubacteriaceae	Zhang et al. 2022 Vildagliptin D168	Vlidagliptin	0.0878137	0.27	0.275694	Post	Ns
Eubacterium siraeum	Eubacteriaceae	Zhang et al. 2022 Vildagliptin D168	Vlidagliptin	0.211285	-0.198	0.449105	none	Ns
Eubacterium ventriosum	Eubacteriaceae	Zhang et al. 2022 Vildagliptin D168	Vlidagliptin	0.871861	-0.0255	0.949203	none	Ns
Flavonifractor plautii	other	Zhang et al. 2022 Vildagliptin D168	Vlidagliptin	0.389655	0.136	0.611668	none	Ns
Gemella sanguinis	other	Zhang et al. 2022 Vildagliptin D168	Vlidagliptin	0.1923	-0.206	0.432675	none	Ns
Gordonibacter pamelaeae	Coriobacteriaceae	Zhang et al. 2022 Vildagliptin D168	Vlidagliptin	0.346761	-0.149	0.592566	none	Ns
Granulicatella adiacens	other	Zhang et al. 2022 Vildagliptin D168	Vlidagliptin	0.484585	-0.111	0.695946	none	Ns
Holdemania filiformis	Erysipelotrichaceae	Zhang et al. 2022 Vildagliptin D168	Vlidagliptin	0.914368	0.0171	0.964373	none	Ns
Klebsiella pneumoniae	Enterobacteriaceae	Zhang et al. 2022 Vildagliptin D168	Vlidagliptin	0.527556	0.0999	0.741876	none	Ns
Lachnospiraceae bacterium 1 4 56FAA	Lachnospiraceae	Zhang et al. 2022 Vildagliptin D168	Vlidagliptin	0.657359	0.0702	0.829378	none	Ns
Lachnospiraceae bacterium 2 1 58FAA	Lachnospiraceae	Zhang et al. 2022 Vildagliptin D168	Vlidagliptin	0.609513	0.0808	0.814695	none	Ns
Lachnospiraceae bacterium 3 1 46FAA	Lachnospiraceae	Zhang et al. 2022 Vildagliptin D168	Vlidagliptin	0.747005	0.0511	0.869359	none	Ns
Lachnospiraceae bacterium 3 1 57FAA CT1	Lachnospiraceae	Zhang et al. 2022 Vildagliptin D168	Vlidagliptin	0.264582	0.177	0.510264	none	Ns
Lachnospiraceae bacterium 5 1 63FAA	Lachnospiraceae	Zhang et al. 2022 Vildagliptin D168	Vlidagliptin	0.142893	0.232	0.400383	none	Ns
Lachnospiraceae bacterium 7 1 58FAA	Lachnospiraceae	Zhang et al. 2022 Vildagliptin D168	Vlidagliptin	0.339916	0.151	0.592566	none	Ns
Lachnospiraceae bacterium 8 1 57FAA	Lachnospiraceae	Zhang et al. 2022 Vildagliptin D168	Vlidagliptin	0.264582	-0.177	0.510264	none	Ns
Lachnospiraceae bacterium 9 1 43BFAA	Lachnospiraceae	Zhang et al. 2022 Vildagliptin D168	Vlidagliptin	0.808824	-0.0383	0.917574	none	Ns
Megamonas funiformis	Veillonellaceae	Zhang et al. 2022 Vildagliptin D168	Vlidagliptin	0.989276	0.00212	0.989276	none	Ns
Megamonas hypermegale	Veillonellaceae	Zhang et al. 2022 Vildagliptin D168	Vlidagliptin	0.978553	0.00425	0.989276	none	Ns
Megamonas rupellensis	Veillonellaceae	Zhang et al. 2022 Vildagliptin D168	Vlidagliptin	0.183292	-0.21	0.419396	none	Ns
Oxalobacter formigenes	other	Zhang et al. 2022 Vildagliptin D168	Vlidagliptin	0.216236	0.196	0.449105	none	Ns
Parasutterella excrementihominis	other	Zhang et al. 2022 Vildagliptin D168	Vlidagliptin	0.0805734	-0.277	0.258986	Pre	Ns
Prevotella copri	Prevotellaceae	Zhang et al. 2022 Vildagliptin D168	Vlidagliptin	0.132215	-0.239	0.379766	none	Ns
Prevotella stercorea	Prevotellaceae	Zhang et al. 2022 Vildagliptin D168	Vlidagliptin	0.150372	-0.228	0.400383	none	Ns
Roseburia hominis	Lachnospiraceae	Zhang et al. 2022 Vildagliptin D168	Vlidagliptin	0.871861	0.0255	0.949203	none	Ns
Roseburia intestinalis	Lachnospiraceae	Zhang et al. 2022 Vildagliptin D168	Vlidagliptin	0.510138	0.104	0.724932	none	Ns
Roseburia inulinivorans	Lachnospiraceae	Zhang et al. 2022 Vildagliptin D168	Vlidagliptin	0.170371	0.217	0.410716	none	Ns
Rothia mucilaginosa	other	Zhang et al. 2022 Vildagliptin D168	Vlidagliptin	0.57239	0.0893	0.788497	none	Ns
Ruminococcaceae bacterium D16	Ruminococcaceae	Zhang et al. 2022 Vildagliptin D168	Vlidagliptin	0.353693	-0.147	0.596857	none	Ns
Ruminococcus albus	Ruminococcaceae	Zhang et al. 2022 Vildagliptin D168	Vlidagliptin	0.435629	0.123	0.646263	none	Ns
Ruminococcus bromii	Ruminococcaceae	Zhang et al. 2022 Vildagliptin D168	Vlidagliptin	0.0805734	0.277	0.258986	Post	Ns
Ruminococcus callidus	Ruminococcaceae	Zhang et al. 2022 Vildagliptin D168	Vlidagliptin	0.696686	0.0617	0.847321	none	Ns
Ruminococcus gnavus	Lachnospiraceae	Zhang et al. 2022 Vildagliptin D168	Vlidagliptin	0.216236	0.196	0.449105	none	Ns
Ruminococcus lactaris	Ruminococcaceae	Zhang et al. 2022 Vildagliptin D168	Vlidagliptin	0.313408	-0.16	0.571757	none	Ns
Ruminococcus obeum	Lachnospiraceae	Zhang et al. 2022 Vildagliptin D168	Vlidagliptin	0.0805734	0.277	0.258986	Post	Ns
Ruminococcus sp 5 1 39BFAA	Ruminococcaceae	Zhang et al. 2022 Vildagliptin D168	Vlidagliptin	0.647668	0.0723	0.829378	none	Ns
Ruminococcus torques	Lachnospiraceae	Zhang et al. 2022 Vildagliptin D168	Vlidagliptin	0.389655	0.136	0.611668	none	Ns
Solobacterium moorei	Erysipelotrichaceae	Zhang et al. 2022 Vildagliptin D168	Vlidagliptin	0.638037	0.0743	0.829378	none	Ns
Streptococcus anginosus	Streptococcaceae	Zhang et al. 2022 Vildagliptin D168	Vlidagliptin	0.158145	-0.223	0.402823	none	Ns
Streptococcus australis	Streptococcaceae	Zhang et al. 2022 Vildagliptin D168	Vlidagliptin	0.657359	0.0702	0.829378	none	Ns
Streptococcus gordonii	Streptococcaceae	Zhang et al. 2022 Vildagliptin D168	Vlidagliptin	0.170371	-0.217	0.410716	none	Ns
Streptococcus infantis	Streptococcaceae	Zhang et al. 2022 Vildagliptin D168	Vlidagliptin	0.154222	-0.225	0.400383	none	Ns
Streptococcus mitis oralis pneumoniae	Streptococcaceae	Zhang et al. 2022 Vildagliptin D168	Vlidagliptin	0.788064	-0.0425	0.901598	none	Ns
Streptococcus parasanguinis	Streptococcaceae	Zhang et al. 2022 Vildagliptin D168	Vlidagliptin	0.375011	-0.14	0.602697	none	Ns
Streptococcus salivarius	Streptococcaceae	Zhang et al. 2022 Vildagliptin D168	Vlidagliptin	0.339916	0.151	0.592566	none	Ns
Streptococcus sanguinis	Streptococcaceae	Zhang et al. 2022 Vildagliptin D168	Vlidagliptin	0.946417	0.0106	0.975316	none	Ns
Streptococcus thermophilus	Streptococcaceae	Zhang et al. 2022 Vildagliptin D168	Vlidagliptin	0.882458	0.0234	0.953054	none	Ns
Streptococcus vestibularis	Streptococcaceae	Zhang et al. 2022 Vildagliptin D168	Vlidagliptin	0.903713	-0.0191	0.96064	none	Ns
Sutterella wadsworthensis	other	Zhang et al. 2022 Vildagliptin D168	Vlidagliptin	0.0545925	-0.304	0.204722	Pre	Ns
Veillonella atypica	Veillonellaceae	Zhang et al. 2022 Vildagliptin D168	Vlidagliptin	0.726734	0.0552	0.864994	none	Ns
Veillonella dispar	Veillonellaceae	Zhang et al. 2022 Vildagliptin D168	Vlidagliptin	0.850737	0.0297	0.941389	none	Ns
Veillonella parvula	Veillonellaceae	Zhang et al. 2022 Vildagliptin D168	Vlidagliptin	0.0955699	0.264	0.28671	Post	Ns
Alistipes finegoldii	Rikenellaceae	Zhang et al. 2022 Vildagliptin D168	Vlidagliptin	0.00718256	-0.425	0.064643	Pre	P<=0.05
Alistipes senegalensis	Rikenellaceae	Zhang et al. 2022 Vildagliptin D168	Vlidagliptin	0.00456662	-0.449	0.0513745	Pre	P<=0.05
Alistipes shahii	Rikenellaceae	Zhang et al. 2022 Vildagliptin D168	Vlidagliptin	0.0186614	-0.372	0.108289	Pre	P<=0.05
Bacteroides cellulosilyticus	Bacteroidaceae	Zhang et al. 2022 Vildagliptin D168	Vlidagliptin	0.0115053	-0.4	0.0913659	Pre	P<=0.05
Bacteroides clarus	Bacteroidaceae	Zhang et al. 2022 Vildagliptin D168	Vlidagliptin	0.0200535	-0.368	0.108289	Pre	P<=0.05
Bacteroides dorei	Bacteroidaceae	Zhang et al. 2022 Vildagliptin D168	Vlidagliptin	0.0360075	-0.332	0.156807	Pre	P<=0.05
Bacteroides intestinalis	Bacteroidaceae	Zhang et al. 2022 Vildagliptin D168	Vlidagliptin	0.0423936	-0.321	0.178848	Pre	P<=0.05
Bacteroides massiliensis	Bacteroidaceae	Zhang et al. 2022 Vildagliptin D168	Vlidagliptin	0.0173545	-0.376	0.106494	Pre	P<=0.05
Bacteroides salyersiae	Bacteroidaceae	Zhang et al. 2022 Vildagliptin D168	Vlidagliptin	0.0173545	-0.376	0.106494	Pre	P<=0.05
Bacteroides stercoris	Bacteroidaceae	Zhang et al. 2022 Vildagliptin D168	Vlidagliptin	0.0304606	-0.342	0.151686	Pre	P<=0.05
Bacteroides thetaiotaomicron	Bacteroidaceae	Zhang et al. 2022 Vildagliptin D168	Vlidagliptin	0.00689858	-0.427	0.064643	Pre	P<=0.05
Bifidobacterium longum	Bifidobacteriaceae	Zhang et al. 2022 Vildagliptin D168	Vlidagliptin	0.0452038	0.316	0.184925	Post	P<=0.05
Butyricimonas synergistica	Porphyromonadaceae	Zhang et al. 2022 Vildagliptin D168	Vlidagliptin	0.0053967	-0.44	0.0560427	Pre	P<=0.05
Coprobacter fastidiosus	Porphyromonadaceae	Zhang et al. 2022 Vildagliptin D168	Vlidagliptin	0.0325845	-0.338	0.151686	Pre	P<=0.05
Coprococcus comes	Lachnospiraceae	Zhang et al. 2022 Vildagliptin D168	Vlidagliptin	0.0155447	0.383	0.106494	Post	P<=0.05
Desulfovibrio desulfuricans	other	Zhang et al. 2022 Vildagliptin D168	Vlidagliptin	0.00985919	-0.408	0.0831869	Pre	P<=0.05
Faecalibacterium prausnitzii	Ruminococcaceae	Zhang et al. 2022 Vildagliptin D168	Vlidagliptin	0.0284568	0.346	0.147756	Post	P<=0.05
Haemophilus parainfluenzae	other	Zhang et al. 2022 Vildagliptin D168	Vlidagliptin	0.0124165	0.395	0.0931236	Post	P<=0.05
Lachnospiraceae bacterium 1 1 57FAA	Lachnospiraceae	Zhang et al. 2022 Vildagliptin D168	Vlidagliptin	0.0360075	0.332	0.156807	Post	P<=0.05
Parabacteroides goldsteinii	Porphyromonadaceae	Zhang et al. 2022 Vildagliptin D168	Vlidagliptin	0.0161286	-0.381	0.106494	Pre	P<=0.05
Parabacteroides johnsonii	Porphyromonadaceae	Zhang et al. 2022 Vildagliptin D168	Vlidagliptin	0.0193465	-0.37	0.108289	Pre	P<=0.05
Parabacteroides merdae	Porphyromonadaceae	Zhang et al. 2022 Vildagliptin D168	Vlidagliptin	0.0325845	-0.338	0.151686	Pre	P<=0.05
Bacteroides caccae	Bacteroidaceae	Zhang et al. 2022 Vildagliptin D168	Vlidagliptin	0.000706081	-0.536	0.0158868	Pre	q<=0.05
Bacteroides eggerthii	Bacteroidaceae	Zhang et al. 2022 Vildagliptin D168	Vlidagliptin	0.000524631	-0.549	0.0158868	Pre	q<=0.05
Bacteroides finegoldii	Bacteroidaceae	Zhang et al. 2022 Vildagliptin D168	Vlidagliptin	0.000609097	-0.542	0.0158868	Pre	q<=0.05
Bacteroides plebeius	Bacteroidaceae	Zhang et al. 2022 Vildagliptin D168	Vlidagliptin	0.000299527	-0.572	0.0134787	Pre	q<=0.05
Bacteroides xylanisolvens	Bacteroidaceae	Zhang et al. 2022 Vildagliptin D168	Vlidagliptin	0.0029729	-0.47	0.0401341	Pre	q<=0.05
Bifidobacterium adolescentis	Bifidobacteriaceae	Zhang et al. 2022 Vildagliptin D168	Vlidagliptin	0.00353686	0.462	0.0434069	Post	q<=0.05
Clostridium bartlettii	other	Zhang et al. 2022 Vildagliptin D168	Vlidagliptin	0.00238365	0.481	0.0357547	Post	q<=0.05
Odoribacter splanchnicus	Porphyromonadaceae	Zhang et al. 2022 Vildagliptin D168	Vlidagliptin	0.00238365	-0.481	0.0357547	Pre	q<=0.05
Parabacteroides distasonis	Porphyromonadaceae	Zhang et al. 2022 Vildagliptin D168	Vlidagliptin	0.00125572	-0.511	0.0242175	Pre	q<=0.05
Paraprevotella clara	Prevotellaceae	Zhang et al. 2022 Vildagliptin D168	Vlidagliptin	4.39e-05	-0.647	0.00296043	Pre	q<=0.05
Paraprevotella xylaniphila	Prevotellaceae	Zhang et al. 2022 Vildagliptin D168	Vlidagliptin	4.14e-05	-0.648	0.00296043	Pre	q<=0.05
Akkermansia muciniphila	other	Zhang et al. 2020 Berberine D84	Berberine	0.196902	0.14	0.253159	none	Ns
Alistipes finegoldii	Rikenellaceae	Zhang et al. 2020 Berberine D84	Berberine	0.320969	0.108	0.393916	none	Ns
Alistipes putredinis	Rikenellaceae	Zhang et al. 2020 Berberine D84	Berberine	0.0954626	-0.181	0.134244	none	Ns
Alistipes senegalensis	Rikenellaceae	Zhang et al. 2020 Berberine D84	Berberine	0.35863	-0.0996	0.432277	none	Ns
Alistipes shahii	Rikenellaceae	Zhang et al. 2020 Berberine D84	Berberine	0.532364	-0.0677	0.59396	none	Ns
Anaerotruncus colihominis	Ruminococcaceae	Zhang et al. 2020 Berberine D84	Berberine	0.625149	-0.053	0.691763	none	Ns
Bacteroides eggerthii	Bacteroidaceae	Zhang et al. 2020 Berberine D84	Berberine	0.070008	0.196	0.103858	none	Ns
Bacteroides finegoldii	Bacteroidaceae	Zhang et al. 2020 Berberine D84	Berberine	0.179269	0.145	0.237267	none	Ns
Bacteroides intestinalis	Bacteroidaceae	Zhang et al. 2020 Berberine D84	Berberine	0.0895204	-0.184	0.128567	none	Ns
Bacteroides nordii	Bacteroidaceae	Zhang et al. 2020 Berberine D84	Berberine	0.204612	-0.138	0.260591	none	Ns
Bacteroides plebeius	Bacteroidaceae	Zhang et al. 2020 Berberine D84	Berberine	0.886758	0.0154	0.920864	none	Ns
Bacteroides thetaiotaomicron	Bacteroidaceae	Zhang et al. 2020 Berberine D84	Berberine	0.114193	0.171	0.157306	none	Ns
Bacteroides xylanisolvens	Bacteroidaceae	Zhang et al. 2020 Berberine D84	Berberine	0.462982	0.0796	0.53421	none	Ns
Barnesiella intestinihominis	Porphyromonadaceae	Zhang et al. 2020 Berberine D84	Berberine	0.193878	-0.141	0.251668	none	Ns
Bifidobacterium adolescentis	Bifidobacteriaceae	Zhang et al. 2020 Berberine D84	Berberine	0.125664	0.166	0.17136	none	Ns
Butyricimonas synergistica	Porphyromonadaceae	Zhang et al. 2020 Berberine D84	Berberine	0.246466	-0.126	0.310962	none	Ns
Clostridiales bacterium 1 7 47FAA	other	Zhang et al. 2020 Berberine D84	Berberine	0.266664	0.12	0.330272	none	Ns
Clostridium citroniae	Clostridiaceae	Zhang et al. 2020 Berberine D84	Berberine	0.48462	-0.0758	0.554438	none	Ns
Clostridium hathewayi	Clostridiaceae	Zhang et al. 2020 Berberine D84	Berberine	0.403872	0.0906	0.482502	none	Ns
Clostridium nexile	Clostridiaceae	Zhang et al. 2020 Berberine D84	Berberine	0.0800296	0.19	0.117435	none	Ns
Clostridium symbiosum	Clostridiaceae	Zhang et al. 2020 Berberine D84	Berberine	0.104495	-0.176	0.145431	none	Ns
Coprobacter fastidiosus	Porphyromonadaceae	Zhang et al. 2020 Berberine D84	Berberine	0.416323	0.0882	0.488727	none	Ns
Coprococcus comes	Lachnospiraceae	Zhang et al. 2020 Berberine D84	Berberine	0.637613	0.0511	0.699819	none	Ns
Dorea formicigenerans	Lachnospiraceae	Zhang et al. 2020 Berberine D84	Berberine	0.0569263	0.206	0.0873302	none	Ns
Eggerthella lenta	Coriobacteriaceae	Zhang et al. 2020 Berberine D84	Berberine	0.6917	-0.0431	0.741107	none	Ns
Anaerobutyricum hallii	Eubacteriaceae	Zhang et al. 2020 Berberine D84	Berberine	0.848834	0.0207	0.888314	none	Ns
Eubacterium rectale	Eubacteriaceae	Zhang et al. 2020 Berberine D84	Berberine	0.734168	-0.0369	0.774318	none	Ns
Eubacterium siraeum	Eubacteriaceae	Zhang et al. 2020 Berberine D84	Berberine	0.329589	0.106	0.400851	none	Ns
Eubacterium ventriosum	Eubacteriaceae	Zhang et al. 2020 Berberine D84	Berberine	0.25551	-0.124	0.319388	none	Ns
Haemophilus parainfluenzae	other	Zhang et al. 2020 Berberine D84	Berberine	0.656501	-0.0483	0.714739	none	Ns
Holdemania filiformis	Erysipelotrichaceae	Zhang et al. 2020 Berberine D84	Berberine	0.186468	0.143	0.244399	none	Ns
Lachnospiraceae bacterium 3 1 46FAA	Lachnospiraceae	Zhang et al. 2020 Berberine D84	Berberine	0.408825	-0.0896	0.484135	none	Ns
Lachnospiraceae bacterium 3 1 57FAA CT1	Lachnospiraceae	Zhang et al. 2020 Berberine D84	Berberine	0.0641271	0.201	0.0961907	none	Ns
Megamonas hypermegale	Veillonellaceae	Zhang et al. 2020 Berberine D84	Berberine	0.162838	0.152	0.217654	none	Ns
Megamonas rupellensis	Veillonellaceae	Zhang et al. 2020 Berberine D84	Berberine	0.0592479	0.205	0.0898705	none	Ns
Oxalobacter formigenes	other	Zhang et al. 2020 Berberine D84	Berberine	0.95283	0.00642	0.95994	none	Ns
Parabacteroides distasonis	Porphyromonadaceae	Zhang et al. 2020 Berberine D84	Berberine	0.935392	-0.0088	0.949458	none	Ns
Parabacteroides johnsonii	Porphyromonadaceae	Zhang et al. 2020 Berberine D84	Berberine	0.131167	0.164	0.177075	none	Ns
Rothia mucilaginosa	other	Zhang et al. 2020 Berberine D84	Berberine	0.685247	-0.0439	0.740067	none	Ns
Ruminococcaceae bacterium D16	Ruminococcaceae	Zhang et al. 2020 Berberine D84	Berberine	0.0911869	0.183	0.129581	none	Ns
Ruminococcus albus	Ruminococcaceae	Zhang et al. 2020 Berberine D84	Berberine	0.426445	-0.0862	0.496294	none	Ns
Ruminococcus lactaris	Ruminococcaceae	Zhang et al. 2020 Berberine D84	Berberine	0.963303	-0.00499	0.963303	none	Ns
Ruminococcus obeum	Lachnospiraceae	Zhang et al. 2020 Berberine D84	Berberine	0.707928	0.0407	0.752522	none	Ns
Ruminococcus sp 5 1 39BFAA	Ruminococcaceae	Zhang et al. 2020 Berberine D84	Berberine	0.509603	-0.0715	0.578122	none	Ns
Streptococcus australis	Streptococcaceae	Zhang et al. 2020 Berberine D84	Berberine	0.911034	0.0121	0.935293	none	Ns
Streptococcus sanguinis	Streptococcaceae	Zhang et al. 2020 Berberine D84	Berberine	0.0830979	0.188	0.120626	none	Ns
Sutterella wadsworthensis	other	Zhang et al. 2020 Berberine D84	Berberine	0.529491	0.0682	0.59396	none	Ns
Veillonella parvula	Veillonellaceae	Zhang et al. 2020 Berberine D84	Berberine	0.914509	-0.0116	0.935293	none	Ns
Actinomyces graevenitzii	other	Zhang et al. 2020 Berberine D84	Berberine	3.59e-07	0.552	2.42e-06	Post	q<=0.05
Adlercreutzia equolifaciens	Coriobacteriaceae	Zhang et al. 2020 Berberine D84	Berberine	0.000834489	-0.362	0.00190745	Pre	q<=0.05
Alistipes indistinctus	Rikenellaceae	Zhang et al. 2020 Berberine D84	Berberine	0.00663755	-0.294	0.0119476	Pre	q<=0.05
Alistipes onderdonkii	Rikenellaceae	Zhang et al. 2020 Berberine D84	Berberine	0.000112222	0.419	0.000352323	Post	q<=0.05
Anaerostipes hadrus	Lachnospiraceae	Zhang et al. 2020 Berberine D84	Berberine	0.00132901	0.348	0.00276025	Post	q<=0.05
Bacteroidales bacterium ph8	other	Zhang et al. 2020 Berberine D84	Berberine	0.00217639	-0.333	0.00419732	Pre	q<=0.05
Bacteroides caccae	Bacteroidaceae	Zhang et al. 2020 Berberine D84	Berberine	1.17e-05	-0.475	4.5e-05	Pre	q<=0.05
Bacteroides cellulosilyticus	Bacteroidaceae	Zhang et al. 2020 Berberine D84	Berberine	0.0170388	0.259	0.0280456	Post	q<=0.05
Bacteroides clarus	Bacteroidaceae	Zhang et al. 2020 Berberine D84	Berberine	0.00214471	0.333	0.00419618	Post	q<=0.05
Bacteroides coprocola	Bacteroidaceae	Zhang et al. 2020 Berberine D84	Berberine	0.000758847	0.366	0.00176628	Post	q<=0.05
Bacteroides dorei	Bacteroidaceae	Zhang et al. 2020 Berberine D84	Berberine	0.00991822	0.28	0.0171662	Post	q<=0.05
Bacteroides faecis	Bacteroidaceae	Zhang et al. 2020 Berberine D84	Berberine	0.0172428	-0.258	0.0280456	Pre	q<=0.05
Bacteroides fragilis	Bacteroidaceae	Zhang et al. 2020 Berberine D84	Berberine	0.00535921	0.302	0.0100485	Post	q<=0.05
Bacteroides massiliensis	Bacteroidaceae	Zhang et al. 2020 Berberine D84	Berberine	0.00185044	0.337	0.0037285	Post	q<=0.05
Bacteroides oleiciplenus	Bacteroidaceae	Zhang et al. 2020 Berberine D84	Berberine	0.00139108	0.347	0.00284539	Post	q<=0.05
Bacteroides ovatus	Bacteroidaceae	Zhang et al. 2020 Berberine D84	Berberine	4.56e-05	0.443	0.00016499	Post	q<=0.05
Bacteroides salyersiae	Bacteroidaceae	Zhang et al. 2020 Berberine D84	Berberine	0.00024281	0.398	0.000706694	Post	q<=0.05
Bacteroides stercoris	Bacteroidaceae	Zhang et al. 2020 Berberine D84	Berberine	9.32e-07	0.533	4.84e-06	Post	q<=0.05
Bacteroides uniformis	Bacteroidaceae	Zhang et al. 2020 Berberine D84	Berberine	0.000251269	0.397	0.000706694	Post	q<=0.05
Bacteroides vulgatus	Bacteroidaceae	Zhang et al. 2020 Berberine D84	Berberine	1.34e-08	0.616	1.51e-07	Post	q<=0.05
Bifidobacterium longum	Bifidobacteriaceae	Zhang et al. 2020 Berberine D84	Berberine	1.8e-10	-0.692	6.07e-09	Pre	q<=0.05
Bifidobacterium pseudocatenulatum	Bifidobacteriaceae	Zhang et al. 2020 Berberine D84	Berberine	7.3e-06	-0.486	2.99e-05	Pre	q<=0.05
Bilophila wadsworthia	other	Zhang et al. 2020 Berberine D84	Berberine	4.64e-05	0.441	0.00016499	Post	q<=0.05
Burkholderiales bacterium 1 1 47	other	Zhang et al. 2020 Berberine D84	Berberine	9.84e-09	0.622	1.33e-07	Post	q<=0.05
candidate division TM7 single cell isolate TM7c	other	Zhang et al. 2020 Berberine D84	Berberine	5.55e-07	0.543	3.41e-06	Post	q<=0.05
Citrobacter freundii	Enterobacteriaceae	Zhang et al. 2020 Berberine D84	Berberine	0.000667873	0.369	0.00163932	Post	q<=0.05
Clostridiaceae bacterium JC118	Clostridiaceae	Zhang et al. 2020 Berberine D84	Berberine	7.98e-10	0.667	1.54e-08	Post	q<=0.05
Clostridium asparagiforme	Clostridiaceae	Zhang et al. 2020 Berberine D84	Berberine	8.72e-07	-0.534	4.71e-06	Pre	q<=0.05
Clostridium bartlettii	other	Zhang et al. 2020 Berberine D84	Berberine	4.95e-07	-0.546	3.18e-06	Pre	q<=0.05
Clostridium bolteae	Clostridiaceae	Zhang et al. 2020 Berberine D84	Berberine	0.00681527	0.294	0.0121061	Post	q<=0.05
Clostridium clostridioforme	Clostridiaceae	Zhang et al. 2020 Berberine D84	Berberine	8.26e-06	0.484	3.28e-05	Post	q<=0.05
Clostridium innocuum	Erysipelotrichaceae	Zhang et al. 2020 Berberine D84	Berberine	1.12e-08	0.619	1.37e-07	Post	q<=0.05
Clostridium leptum	Clostridiaceae	Zhang et al. 2020 Berberine D84	Berberine	0.00056841	0.374	0.00144784	Post	q<=0.05
Clostridium ramosum	Erysipelotrichaceae	Zhang et al. 2020 Berberine D84	Berberine	8.29e-12	0.741	8.84e-10	Post	q<=0.05
Collinsella aerofaciens	Coriobacteriaceae	Zhang et al. 2020 Berberine D84	Berberine	6.22e-10	-0.67	1.4e-08	Pre	q<=0.05
Coprococcus catus	Lachnospiraceae	Zhang et al. 2020 Berberine D84	Berberine	0.000127182	0.415	0.000390219	Post	q<=0.05
Desulfovibrio desulfuricans	other	Zhang et al. 2020 Berberine D84	Berberine	0.0247262	0.244	0.0388144	Post	q<=0.05
Dialister invisus	Veillonellaceae	Zhang et al. 2020 Berberine D84	Berberine	0.000902805	0.36	0.00199801	Post	q<=0.05
Dorea longicatena	Lachnospiraceae	Zhang et al. 2020 Berberine D84	Berberine	3.44e-06	0.503	1.6e-05	Post	q<=0.05
Enterobacter cloacae	Enterobacteriaceae	Zhang et al. 2020 Berberine D84	Berberine	0.00234128	0.33	0.00445173	Post	q<=0.05
Erysipelotrichaceae bacterium 2 2 44A	Erysipelotrichaceae	Zhang et al. 2020 Berberine D84	Berberine	1.82e-08	0.611	1.89e-07	Post	q<=0.05
Erysipelotrichaceae bacterium 21 3	Erysipelotrichaceae	Zhang et al. 2020 Berberine D84	Berberine	0.00024281	0.398	0.000706694	Post	q<=0.05
Erysipelotrichaceae bacterium 6 1 45	Erysipelotrichaceae	Zhang et al. 2020 Berberine D84	Berberine	3.17e-10	0.682	8.57e-09	Post	q<=0.05
Escherichia coli	Enterobacteriaceae	Zhang et al. 2020 Berberine D84	Berberine	1.31e-11	0.734	8.84e-10	Post	q<=0.05
Eubacterium biforme	Erysipelotrichaceae	Zhang et al. 2020 Berberine D84	Berberine	4.08e-11	0.716	1.84e-09	Post	q<=0.05
Eubacterium eligens	Eubacteriaceae	Zhang et al. 2020 Berberine D84	Berberine	0.00558047	-0.3	0.0101806	Pre	q<=0.05
Eubacterium ramulus	Eubacteriaceae	Zhang et al. 2020 Berberine D84	Berberine	0.0143965	0.266	0.0242941	Post	q<=0.05
Faecalibacterium prausnitzii	Ruminococcaceae	Zhang et al. 2020 Berberine D84	Berberine	2.01e-08	-0.608	1.94e-07	Pre	q<=0.05
Flavonifractor plautii	other	Zhang et al. 2020 Berberine D84	Berberine	0.017868	0.257	0.0287164	Post	q<=0.05
Gemella sanguinis	other	Zhang et al. 2020 Berberine D84	Berberine	0.000746877	0.366	0.00176628	Post	q<=0.05
Gordonibacter pamelaeae	Coriobacteriaceae	Zhang et al. 2020 Berberine D84	Berberine	0.0187323	0.255	0.0297513	Post	q<=0.05
Granulicatella adiacens	other	Zhang et al. 2020 Berberine D84	Berberine	7.13e-05	0.431	0.000240473	Post	q<=0.05
Klebsiella pneumoniae	Enterobacteriaceae	Zhang et al. 2020 Berberine D84	Berberine	1.09e-06	0.528	5.45e-06	Post	q<=0.05
Lachnospiraceae bacterium 1 1 57FAA	Lachnospiraceae	Zhang et al. 2020 Berberine D84	Berberine	0.0273688	-0.24	0.0424688	none	q<=0.05
Lachnospiraceae bacterium 1 4 56FAA	Lachnospiraceae	Zhang et al. 2020 Berberine D84	Berberine	0.000847756	0.362	0.00190745	Post	q<=0.05
Lachnospiraceae bacterium 2 1 58FAA	Lachnospiraceae	Zhang et al. 2020 Berberine D84	Berberine	5.81e-07	0.542	3.41e-06	Post	q<=0.05
Lachnospiraceae bacterium 5 1 63FAA	Lachnospiraceae	Zhang et al. 2020 Berberine D84	Berberine	3.77e-05	0.447	0.000141432	Post	q<=0.05
Lachnospiraceae bacterium 7 1 58FAA	Lachnospiraceae	Zhang et al. 2020 Berberine D84	Berberine	1.7e-07	0.567	1.21e-06	Post	q<=0.05
Lachnospiraceae bacterium 8 1 57FAA	Lachnospiraceae	Zhang et al. 2020 Berberine D84	Berberine	7.45e-07	0.537	4.19e-06	Post	q<=0.05
Lachnospiraceae bacterium 9 1 43BFAA	Lachnospiraceae	Zhang et al. 2020 Berberine D84	Berberine	5.35e-06	0.494	2.33e-05	Post	q<=0.05
Megamonas funiformis	Veillonellaceae	Zhang et al. 2020 Berberine D84	Berberine	0.000931554	0.359	0.00202839	Post	q<=0.05
Odoribacter splanchnicus	Porphyromonadaceae	Zhang et al. 2020 Berberine D84	Berberine	0.000278334	0.394	0.000766839	Post	q<=0.05
Parabacteroides goldsteinii	Porphyromonadaceae	Zhang et al. 2020 Berberine D84	Berberine	0.0170388	0.259	0.0280456	Post	q<=0.05
Parabacteroides merdae	Porphyromonadaceae	Zhang et al. 2020 Berberine D84	Berberine	0.000667873	-0.369	0.00163932	Pre	q<=0.05
Paraprevotella clara	Prevotellaceae	Zhang et al. 2020 Berberine D84	Berberine	1.81e-06	0.517	8.71e-06	Post	q<=0.05
Paraprevotella xylaniphila	Prevotellaceae	Zhang et al. 2020 Berberine D84	Berberine	0.000247006	0.398	0.000706694	Post	q<=0.05
Parasutterella excrementihominis	other	Zhang et al. 2020 Berberine D84	Berberine	3.73e-09	0.64	5.6e-08	Post	q<=0.05
Prevotella copri	Prevotellaceae	Zhang et al. 2020 Berberine D84	Berberine	8.25e-05	-0.427	0.000271652	Pre	q<=0.05
Prevotella stercorea	Prevotellaceae	Zhang et al. 2020 Berberine D84	Berberine	5.3e-05	0.438	0.000183314	Post	q<=0.05
Roseburia hominis	Lachnospiraceae	Zhang et al. 2020 Berberine D84	Berberine	7.01e-06	-0.487	2.96e-05	Pre	q<=0.05
Roseburia intestinalis	Lachnospiraceae	Zhang et al. 2020 Berberine D84	Berberine	8.68e-08	-0.58	7.06e-07	Pre	q<=0.05
Roseburia inulinivorans	Lachnospiraceae	Zhang et al. 2020 Berberine D84	Berberine	2.46e-08	-0.605	2.22e-07	Pre	q<=0.05
Ruminococcus bromii	Ruminococcaceae	Zhang et al. 2020 Berberine D84	Berberine	0.000370597	-0.386	0.00100061	Pre	q<=0.05
Ruminococcus callidus	Ruminococcaceae	Zhang et al. 2020 Berberine D84	Berberine	4.25e-06	-0.499	1.91e-05	Pre	q<=0.05
Ruminococcus gnavus	Lachnospiraceae	Zhang et al. 2020 Berberine D84	Berberine	1.05e-09	0.662	1.77e-08	Post	q<=0.05
Ruminococcus torques	Lachnospiraceae	Zhang et al. 2020 Berberine D84	Berberine	9.8e-08	0.578	7.35e-07	Post	q<=0.05
Solobacterium moorei	Erysipelotrichaceae	Zhang et al. 2020 Berberine D84	Berberine	8.9e-08	0.58	7.06e-07	Post	q<=0.05
Streptococcus anginosus	Streptococcaceae	Zhang et al. 2020 Berberine D84	Berberine	0.000689614	0.368	0.00166246	Post	q<=0.05
Streptococcus gordonii	Streptococcaceae	Zhang et al. 2020 Berberine D84	Berberine	0.000423278	0.383	0.00109889	Post	q<=0.05
Streptococcus infantis	Streptococcaceae	Zhang et al. 2020 Berberine D84	Berberine	0.011391	0.274	0.0194657	Post	q<=0.05
Streptococcus mitis oralis pneumoniae	Streptococcaceae	Zhang et al. 2020 Berberine D84	Berberine	0.00205221	0.334	0.00407425	Post	q<=0.05
Streptococcus parasanguinis	Streptococcaceae	Zhang et al. 2020 Berberine D84	Berberine	0.000409489	0.383	0.00108394	Post	q<=0.05
Streptococcus salivarius	Streptococcaceae	Zhang et al. 2020 Berberine D84	Berberine	0.00558047	0.3	0.0101806	Post	q<=0.05
Streptococcus thermophilus	Streptococcaceae	Zhang et al. 2020 Berberine D84	Berberine	0.000106332	0.421	0.000341781	Post	q<=0.05
Streptococcus vestibularis	Streptococcaceae	Zhang et al. 2020 Berberine D84	Berberine	0.0011578	0.353	0.00244224	Post	q<=0.05
Veillonella atypica	Veillonellaceae	Zhang et al. 2020 Berberine D84	Berberine	0.00114009	0.353	0.00244224	Post	q<=0.05
Veillonella dispar	Veillonellaceae	Zhang et al. 2020 Berberine D84	Berberine	0.00991822	0.28	0.0171662	Post	q<=0.05
Actinomyces graevenitzii	other	Zhang et al. 2020 Placebo D84	Placebo	0.517753	0.066	0.727184	none	Ns
Akkermansia muciniphila	other	Zhang et al. 2020 Placebo D84	Placebo	0.90112	-0.0127	0.959561	none	Ns
Alistipes indistinctus	Rikenellaceae	Zhang et al. 2020 Placebo D84	Placebo	0.451577	0.0769	0.677366	none	Ns
Alistipes onderdonkii	Rikenellaceae	Zhang et al. 2020 Placebo D84	Placebo	0.809412	0.0246	0.905075	none	Ns
Alistipes putredinis	Rikenellaceae	Zhang et al. 2020 Placebo D84	Placebo	0.895336	0.0135	0.959561	none	Ns
Alistipes senegalensis	Rikenellaceae	Zhang et al. 2020 Placebo D84	Placebo	0.063398	0.19	0.276088	none	Ns
Anaerostipes hadrus	Lachnospiraceae	Zhang et al. 2020 Placebo D84	Placebo	0.761655	0.0309	0.8994	none	Ns
Anaerotruncus colihominis	Ruminococcaceae	Zhang et al. 2020 Placebo D84	Placebo	0.611489	0.0518	0.7862	none	Ns
Bacteroidales bacterium ph8	other	Zhang et al. 2020 Placebo D84	Placebo	0.71479	-0.0373	0.861577	none	Ns
Bacteroides caccae	Bacteroidaceae	Zhang et al. 2020 Placebo D84	Placebo	0.0839006	0.177	0.292698	none	Ns
Bacteroides cellulosilyticus	Bacteroidaceae	Zhang et al. 2020 Placebo D84	Placebo	0.566153	0.0586	0.74932	none	Ns
Bacteroides clarus	Bacteroidaceae	Zhang et al. 2020 Placebo D84	Placebo	0.534446	-0.0634	0.736227	none	Ns
Bacteroides coprocola	Bacteroidaceae	Zhang et al. 2020 Placebo D84	Placebo	0.956286	0.00559	0.963423	none	Ns
Bacteroides dorei	Bacteroidaceae	Zhang et al. 2020 Placebo D84	Placebo	0.0532201	0.197	0.276088	none	Ns
Bacteroides eggerthii	Bacteroidaceae	Zhang et al. 2020 Placebo D84	Placebo	0.86076	-0.0179	0.944736	none	Ns
Bacteroides faecis	Bacteroidaceae	Zhang et al. 2020 Placebo D84	Placebo	0.947555	0.00672	0.963423	none	Ns
Bacteroides finegoldii	Bacteroidaceae	Zhang et al. 2020 Placebo D84	Placebo	0.123935	0.157	0.364542	none	Ns
Bacteroides fragilis	Bacteroidaceae	Zhang et al. 2020 Placebo D84	Placebo	0.066045	0.188	0.278627	none	Ns
Bacteroides intestinalis	Bacteroidaceae	Zhang et al. 2020 Placebo D84	Placebo	0.544106	0.062	0.741963	none	Ns
Bacteroides massiliensis	Bacteroidaceae	Zhang et al. 2020 Placebo D84	Placebo	0.215415	-0.127	0.434046	none	Ns
Bacteroides nordii	Bacteroidaceae	Zhang et al. 2020 Placebo D84	Placebo	0.0618523	0.191	0.276088	none	Ns
Bacteroides oleiciplenus	Bacteroidaceae	Zhang et al. 2020 Placebo D84	Placebo	0.234971	0.121	0.453158	none	Ns
Bacteroides ovatus	Bacteroidaceae	Zhang et al. 2020 Placebo D84	Placebo	0.438509	0.0791	0.672712	none	Ns
Bacteroides plebeius	Bacteroidaceae	Zhang et al. 2020 Placebo D84	Placebo	0.944646	-0.00708	0.963423	none	Ns
Bacteroides salyersiae	Bacteroidaceae	Zhang et al. 2020 Placebo D84	Placebo	0.248188	0.117	0.465352	none	Ns
Bacteroides stercoris	Bacteroidaceae	Zhang et al. 2020 Placebo D84	Placebo	0.388458	0.088	0.639534	none	Ns
Bacteroides thetaiotaomicron	Bacteroidaceae	Zhang et al. 2020 Placebo D84	Placebo	0.485194	-0.0712	0.704314	none	Ns
Bacteroides uniformis	Bacteroidaceae	Zhang et al. 2020 Placebo D84	Placebo	0.169435	-0.14	0.394375	none	Ns
Bacteroides vulgatus	Bacteroidaceae	Zhang et al. 2020 Placebo D84	Placebo	0.189555	-0.134	0.406189	none	Ns
Bacteroides xylanisolvens	Bacteroidaceae	Zhang et al. 2020 Placebo D84	Placebo	0.225041	0.123	0.446773	none	Ns
Barnesiella intestinihominis	Porphyromonadaceae	Zhang et al. 2020 Placebo D84	Placebo	0.0574014	0.194	0.276088	none	Ns
Bifidobacterium adolescentis	Bifidobacteriaceae	Zhang et al. 2020 Placebo D84	Placebo	0.806581	0.025	0.905075	none	Ns
Bilophila wadsworthia	other	Zhang et al. 2020 Placebo D84	Placebo	0.429918	-0.0805	0.667115	none	Ns
Butyricimonas synergistica	Porphyromonadaceae	Zhang et al. 2020 Placebo D84	Placebo	0.482911	0.0716	0.704314	none	Ns
Citrobacter freundii	Enterobacteriaceae	Zhang et al. 2020 Placebo D84	Placebo	0.496693	0.0694	0.713336	none	Ns
Clostridiaceae bacterium JC118	Clostridiaceae	Zhang et al. 2020 Placebo D84	Placebo	0.0598401	0.192	0.276088	none	Ns
Clostridiales bacterium 1 7 47FAA	other	Zhang et al. 2020 Placebo D84	Placebo	0.451577	0.0769	0.677366	none	Ns
Clostridium asparagiforme	Clostridiaceae	Zhang et al. 2020 Placebo D84	Placebo	0.271355	-0.112	0.491311	none	Ns
Clostridium bartlettii	other	Zhang et al. 2020 Placebo D84	Placebo	0.121279	-0.158	0.364542	none	Ns
Clostridium clostridioforme	Clostridiaceae	Zhang et al. 2020 Placebo D84	Placebo	0.655723	-0.0455	0.819654	none	Ns
Clostridium hathewayi	Clostridiaceae	Zhang et al. 2020 Placebo D84	Placebo	0.0769462	0.181	0.292698	none	Ns
Clostridium leptum	Clostridiaceae	Zhang et al. 2020 Placebo D84	Placebo	0.156228	0.145	0.389651	none	Ns
Clostridium nexile	Clostridiaceae	Zhang et al. 2020 Placebo D84	Placebo	0.159454	0.144	0.389651	none	Ns
Clostridium ramosum	Erysipelotrichaceae	Zhang et al. 2020 Placebo D84	Placebo	0.47384	-0.0731	0.70295	none	Ns
Clostridium symbiosum	Clostridiaceae	Zhang et al. 2020 Placebo D84	Placebo	0.215415	0.127	0.434046	none	Ns
Collinsella aerofaciens	Coriobacteriaceae	Zhang et al. 2020 Placebo D84	Placebo	0.125731	-0.156	0.364542	none	Ns
Coprobacter fastidiosus	Porphyromonadaceae	Zhang et al. 2020 Placebo D84	Placebo	0.42354	0.0816	0.667115	none	Ns
Coprococcus catus	Lachnospiraceae	Zhang et al. 2020 Placebo D84	Placebo	0.415123	-0.0832	0.667115	none	Ns
Coprococcus comes	Lachnospiraceae	Zhang et al. 2020 Placebo D84	Placebo	0.709342	0.0381	0.861577	none	Ns
Desulfovibrio desulfuricans	other	Zhang et al. 2020 Placebo D84	Placebo	0.0794187	-0.179	0.292698	none	Ns
Dorea formicigenerans	Lachnospiraceae	Zhang et al. 2020 Placebo D84	Placebo	0.215415	0.127	0.434046	none	Ns
Dorea longicatena	Lachnospiraceae	Zhang et al. 2020 Placebo D84	Placebo	0.135015	0.152	0.364542	none	Ns
Enterobacter cloacae	Enterobacteriaceae	Zhang et al. 2020 Placebo D84	Placebo	0.904014	-0.0123	0.959561	none	Ns
Erysipelotrichaceae bacterium 21 3	Erysipelotrichaceae	Zhang et al. 2020 Placebo D84	Placebo	0.772818	0.0295	0.8994	none	Ns
Erysipelotrichaceae bacterium 6 1 45	Erysipelotrichaceae	Zhang et al. 2020 Placebo D84	Placebo	0.338351	0.0977	0.585607	none	Ns
Eubacterium biforme	Erysipelotrichaceae	Zhang et al. 2020 Placebo D84	Placebo	0.772818	0.0295	0.8994	none	Ns
Anaerobutyricum hallii	Eubacteriaceae	Zhang et al. 2020 Placebo D84	Placebo	0.909806	-0.0115	0.959561	none	Ns
Eubacterium ramulus	Eubacteriaceae	Zhang et al. 2020 Placebo D84	Placebo	0.994169	-0.000746	0.994169	none	Ns
Eubacterium rectale	Eubacteriaceae	Zhang et al. 2020 Placebo D84	Placebo	0.566153	-0.0586	0.74932	none	Ns
Eubacterium siraeum	Eubacteriaceae	Zhang et al. 2020 Placebo D84	Placebo	0.639962	0.0478	0.807429	none	Ns
Faecalibacterium prausnitzii	Ruminococcaceae	Zhang et al. 2020 Placebo D84	Placebo	0.172864	-0.139	0.395537	none	Ns
Flavonifractor plautii	other	Zhang et al. 2020 Placebo D84	Placebo	0.122159	0.158	0.364542	none	Ns
Gemella sanguinis	other	Zhang et al. 2020 Placebo D84	Placebo	0.798104	0.0261	0.905075	none	Ns
Gordonibacter pamelaeae	Coriobacteriaceae	Zhang et al. 2020 Placebo D84	Placebo	0.522495	0.0653	0.727184	none	Ns
Granulicatella adiacens	other	Zhang et al. 2020 Placebo D84	Placebo	0.100842	0.167	0.332041	none	Ns
Haemophilus parainfluenzae	other	Zhang et al. 2020 Placebo D84	Placebo	0.129383	0.155	0.364542	none	Ns
Holdemania filiformis	Erysipelotrichaceae	Zhang et al. 2020 Placebo D84	Placebo	0.133117	0.153	0.364542	none	Ns
Lachnospiraceae bacterium 1 1 57FAA	Lachnospiraceae	Zhang et al. 2020 Placebo D84	Placebo	0.0769462	-0.181	0.292698	none	Ns
Lachnospiraceae bacterium 1 4 56FAA	Lachnospiraceae	Zhang et al. 2020 Placebo D84	Placebo	0.69309	-0.0403	0.85061	none	Ns
Lachnospiraceae bacterium 2 1 58FAA	Lachnospiraceae	Zhang et al. 2020 Placebo D84	Placebo	0.666317	0.044	0.825255	none	Ns
Lachnospiraceae bacterium 3 1 46FAA	Lachnospiraceae	Zhang et al. 2020 Placebo D84	Placebo	0.588619	-0.0552	0.771491	none	Ns
Lachnospiraceae bacterium 3 1 57FAA CT1	Lachnospiraceae	Zhang et al. 2020 Placebo D84	Placebo	0.0845573	0.176	0.292698	none	Ns
Lachnospiraceae bacterium 5 1 63FAA	Lachnospiraceae	Zhang et al. 2020 Placebo D84	Placebo	0.34765	0.0958	0.594085	none	Ns
Lachnospiraceae bacterium 7 1 58FAA	Lachnospiraceae	Zhang et al. 2020 Placebo D84	Placebo	0.181067	0.137	0.406189	none	Ns
Lachnospiraceae bacterium 8 1 57FAA	Lachnospiraceae	Zhang et al. 2020 Placebo D84	Placebo	0.157298	0.144	0.389651	none	Ns
Lachnospiraceae bacterium 9 1 43BFAA	Lachnospiraceae	Zhang et al. 2020 Placebo D84	Placebo	0.556301	0.06	0.74932	none	Ns
Megamonas hypermegale	Veillonellaceae	Zhang et al. 2020 Placebo D84	Placebo	0.0993333	-0.168	0.332041	none	Ns
Megamonas rupellensis	Veillonellaceae	Zhang et al. 2020 Placebo D84	Placebo	0.0813151	-0.178	0.292698	none	Ns
Oxalobacter formigenes	other	Zhang et al. 2020 Placebo D84	Placebo	0.386451	-0.0884	0.639534	none	Ns
Parabacteroides distasonis	Porphyromonadaceae	Zhang et al. 2020 Placebo D84	Placebo	0.117807	0.159	0.364542	none	Ns
Parabacteroides goldsteinii	Porphyromonadaceae	Zhang et al. 2020 Placebo D84	Placebo	0.429918	0.0805	0.667115	none	Ns
Parabacteroides johnsonii	Porphyromonadaceae	Zhang et al. 2020 Placebo D84	Placebo	0.382456	0.0891	0.639534	none	Ns
Parabacteroides merdae	Porphyromonadaceae	Zhang et al. 2020 Placebo D84	Placebo	0.27295	0.112	0.491311	none	Ns
Prevotella stercorea	Prevotellaceae	Zhang et al. 2020 Placebo D84	Placebo	0.314928	0.102	0.552146	none	Ns
Roseburia hominis	Lachnospiraceae	Zhang et al. 2020 Placebo D84	Placebo	0.624362	-0.05	0.795178	none	Ns
Roseburia intestinalis	Lachnospiraceae	Zhang et al. 2020 Placebo D84	Placebo	0.266607	-0.113	0.491311	none	Ns
Roseburia inulinivorans	Lachnospiraceae	Zhang et al. 2020 Placebo D84	Placebo	0.290924	-0.108	0.516774	none	Ns
Rothia mucilaginosa	other	Zhang et al. 2020 Placebo D84	Placebo	0.956286	-0.00559	0.963423	none	Ns
Ruminococcaceae bacterium D16	Ruminococcaceae	Zhang et al. 2020 Placebo D84	Placebo	0.505996	-0.0679	0.719048	none	Ns
Ruminococcus albus	Ruminococcaceae	Zhang et al. 2020 Placebo D84	Placebo	0.792466	-0.0268	0.905075	none	Ns
Ruminococcus bromii	Ruminococcaceae	Zhang et al. 2020 Placebo D84	Placebo	0.1871	-0.135	0.406189	none	Ns
Ruminococcus callidus	Ruminococcaceae	Zhang et al. 2020 Placebo D84	Placebo	0.0839006	-0.177	0.292698	none	Ns
Ruminococcus gnavus	Lachnospiraceae	Zhang et al. 2020 Placebo D84	Placebo	0.13124	0.154	0.364542	none	Ns
Ruminococcus lactaris	Ruminococcaceae	Zhang et al. 2020 Placebo D84	Placebo	0.935923	-0.00821	0.963423	none	Ns
Ruminococcus obeum	Lachnospiraceae	Zhang et al. 2020 Placebo D84	Placebo	0.81792	0.0235	0.905075	none	Ns
Ruminococcus sp 5 1 39BFAA	Ruminococcaceae	Zhang et al. 2020 Placebo D84	Placebo	0.240782	-0.119	0.457825	none	Ns
Ruminococcus torques	Lachnospiraceae	Zhang et al. 2020 Placebo D84	Placebo	0.758872	0.0313	0.8994	none	Ns
Solobacterium moorei	Erysipelotrichaceae	Zhang et al. 2020 Placebo D84	Placebo	0.0588545	0.193	0.276088	none	Ns
Streptococcus anginosus	Streptococcaceae	Zhang et al. 2020 Placebo D84	Placebo	0.149924	0.147	0.389651	none	Ns
Streptococcus australis	Streptococcaceae	Zhang et al. 2020 Placebo D84	Placebo	0.42566	-0.0813	0.667115	none	Ns
Streptococcus gordonii	Streptococcaceae	Zhang et al. 2020 Placebo D84	Placebo	0.1871	0.135	0.406189	none	Ns
Streptococcus infantis	Streptococcaceae	Zhang et al. 2020 Placebo D84	Placebo	0.815081	0.0239	0.905075	none	Ns
Streptococcus mitis oralis pneumoniae	Streptococcaceae	Zhang et al. 2020 Placebo D84	Placebo	0.869382	0.0167	0.946504	none	Ns
Streptococcus parasanguinis	Streptococcaceae	Zhang et al. 2020 Placebo D84	Placebo	0.161633	0.143	0.389651	none	Ns
Streptococcus sanguinis	Streptococcaceae	Zhang et al. 2020 Placebo D84	Placebo	0.603822	0.053	0.783807	none	Ns
Streptococcus thermophilus	Streptococcaceae	Zhang et al. 2020 Placebo D84	Placebo	0.93883	0.00783	0.963423	none	Ns
Streptococcus vestibularis	Streptococcaceae	Zhang et al. 2020 Placebo D84	Placebo	0.153052	0.146	0.389651	none	Ns
Sutterella wadsworthensis	other	Zhang et al. 2020 Placebo D84	Placebo	0.168304	-0.141	0.394375	none	Ns
Veillonella atypica	Veillonellaceae	Zhang et al. 2020 Placebo D84	Placebo	0.214065	0.127	0.434046	none	Ns
Veillonella dispar	Veillonellaceae	Zhang et al. 2020 Placebo D84	Placebo	0.232103	0.121	0.453158	none	Ns
Adlercreutzia equolifaciens	Coriobacteriaceae	Zhang et al. 2020 Placebo D84	Placebo	0.00412249	-0.293	0.0927559	Pre	P<=0.05
Alistipes finegoldii	Rikenellaceae	Zhang et al. 2020 Placebo D84	Placebo	0.0130913	0.253	0.147277	Post	P<=0.05
Alistipes shahii	Rikenellaceae	Zhang et al. 2020 Placebo D84	Placebo	0.0389528	0.21	0.228636	none	P<=0.05
Bifidobacterium longum	Bifidobacteriaceae	Zhang et al. 2020 Placebo D84	Placebo	0.0193479	-0.239	0.174131	none	P<=0.05
Bifidobacterium pseudocatenulatum	Bifidobacteriaceae	Zhang et al. 2020 Placebo D84	Placebo	0.0163556	-0.245	0.157715	Pre	P<=0.05
candidate division TM7 single cell isolate TM7c	other	Zhang et al. 2020 Placebo D84	Placebo	0.00789134	0.271	0.11837	Post	P<=0.05
Clostridium citroniae	Clostridiaceae	Zhang et al. 2020 Placebo D84	Placebo	0.0325353	0.218	0.220558	none	P<=0.05
Clostridium innocuum	Erysipelotrichaceae	Zhang et al. 2020 Placebo D84	Placebo	0.0448331	0.205	0.242099	none	P<=0.05
Eggerthella lenta	Coriobacteriaceae	Zhang et al. 2020 Placebo D84	Placebo	0.012694	0.254	0.147277	Post	P<=0.05
Erysipelotrichaceae bacterium 2 2 44A	Erysipelotrichaceae	Zhang et al. 2020 Placebo D84	Placebo	0.0142048	0.25	0.147511	Post	P<=0.05
Escherichia coli	Enterobacteriaceae	Zhang et al. 2020 Placebo D84	Placebo	0.0325353	0.218	0.220558	none	P<=0.05
Eubacterium eligens	Eubacteriaceae	Zhang et al. 2020 Placebo D84	Placebo	0.03467	-0.215	0.220558	none	P<=0.05
Eubacterium ventriosum	Eubacteriaceae	Zhang et al. 2020 Placebo D84	Placebo	0.0106382	-0.26	0.143616	Pre	P<=0.05
Megamonas funiformis	Veillonellaceae	Zhang et al. 2020 Placebo D84	Placebo	0.0328332	-0.217	0.220558	none	P<=0.05
Odoribacter splanchnicus	Porphyromonadaceae	Zhang et al. 2020 Placebo D84	Placebo	0.0440594	0.205	0.242099	none	P<=0.05
Paraprevotella clara	Prevotellaceae	Zhang et al. 2020 Placebo D84	Placebo	0.0272998	0.226	0.220558	none	P<=0.05
Paraprevotella xylaniphila	Prevotellaceae	Zhang et al. 2020 Placebo D84	Placebo	0.0319464	0.219	0.220558	none	P<=0.05
Prevotella copri	Prevotellaceae	Zhang et al. 2020 Placebo D84	Placebo	0.0359428	-0.214	0.220558	none	P<=0.05
Streptococcus salivarius	Streptococcaceae	Zhang et al. 2020 Placebo D84	Placebo	0.00772193	0.271	0.11837	Post	P<=0.05
Veillonella parvula	Veillonellaceae	Zhang et al. 2020 Placebo D84	Placebo	0.00512291	0.286	0.0987989	Post	P<=0.05
Burkholderiales bacterium 1 1 47	other	Zhang et al. 2020 Placebo D84	Placebo	1.88e-05	0.437	0.00128703	Post	q<=0.05
Clostridium bolteae	Clostridiaceae	Zhang et al. 2020 Placebo D84	Placebo	0.000650888	0.348	0.0219675	Post	q<=0.05
Dialister invisus	Veillonellaceae	Zhang et al. 2020 Placebo D84	Placebo	3.58e-05	0.422	0.00161108	Post	q<=0.05
Klebsiella pneumoniae	Enterobacteriaceae	Zhang et al. 2020 Placebo D84	Placebo	0.00180372	0.318	0.0487004	Post	q<=0.05
Parasutterella excrementihominis	other	Zhang et al. 2020 Placebo D84	Placebo	1.91e-05	0.437	0.00128703	Post	q<=0.05
Tips: effect size <0, higher in pre-intervention samples; effect size <0, higher in post-intervention samples.

## Sheet: Table S4
Table S4 | Network properties of species co-occurrence networks in eight intervention groups befroe and after intervention
	Gu et al. 2017 Acarbose D90								Zhang et al. 2022 Acarbose D168								Zhang et al. 2020 Berberine D84								Wu et al. 2017 Metformin D60								Wu et al. 2017 Metformin D60								Ren et al. 2023 Metformin D90								ZhangXY et al. 2022 Vildagliptin D168
Species	degree_Pre	degree_Post	between_Pre	between_Post	close_Pre	close_Post	eigenv_Pre	eigenv_Post	degree_Pre	degree_Post	between_Pre	between_Post	close_Pre	close_Post	eigenv_Pre	eigenv_Post	degree_Pre	degree_Post	between_Pre	between_Post	close_Pre	close_Post	eigenv_Pre	eigenv_Post	degree_Pre	degree_Post	between_Pre	between_Post	close_Pre	close_Post	eigenv_Pre	eigenv_Post	degree_Pre	degree_Post	between_Pre	between_Post	close_Pre	close_Post	eigenv_Pre	eigenv_Post	degree_Pre	degree_Post	between_Pre	between_Post	close_Pre	close_Post	eigenv_Pre	eigenv_Post	degree_Pre
Streptococcus thermophilus	3	4	77	0	25.7753	53.9361	0.0853776	0.0210574	31	17	5	0	129.715	108.907	0.170532	0.047913	14	26	148	169	44.8582	88.3915	0.295693	0.183682	0	2	0	4	0	75.0439	0	0.000614295	0	1	0	0	0	58.4166	0	1.61114e-05	24	29	126	835	81.4984	103.09	0.24636	0.253181	21
Ruminococcus albus	6	21	283	0	33.7453	84.0585	0.237022	0.164016	40	58	33	25.8333	159.629	265.743	0.208518	0.167461	0	32	0	150	0	115.751	0	0.230633	22	13	252	217	119.92	122.149	0.126036	0.0500925	22	9	252	69	119.92	106.239	0.126036	0.0335023	23	17	139	348	81.425	84.4118	0.246211	0.147231	41
Sutterella wadsworthensis	0	0	0	0	0	0	0	0	28	39	89	4	119.343	143.376	0.148983	0.104084	1	17	0	27	21.5953	70.8461	0.0239468	0.132698	18	10	53	0	115.451	120.322	0.126819	0.123337	18	13	53	253	115.451	115.439	0.126819	0.0661141	23	9	327	0	77.5268	68.4534	0.214362	0.100398	12
Erysipelotrichaceae bacterium 21 3	4	20	83	0	31.1243	80.2318	0.294566	0.156741	30	57	140	96	127.082	206.533	0.163511	0.150123	3	2	0	0	27.2226	50.2407	0.0925078	0.016825	2	24	95	537	62.6708	137.195	0.000645324	0.0999416	2	10	95	328	62.6708	110.745	0.000645324	0.0424815	22	15	165	19	82.806	83.359	0.245802	0.158906	37
Gordonibacter pamelaeae	2	21	76	224	23.5602	74.1933	0.0562109	0.0955375	38	56	40	12	143.524	265.769	0.193517	0.158785	11	24	40	118	39.1812	87.0653	0.241339	0.175231	3	9	75	242	79.6637	107.903	0.004959	0.0274556	3	5	75	7	79.6637	93.9656	0.004959	0.015813	21	21	188	153	81.4193	87.596	0.239277	0.188292	28
Bacteroides oleiciplenus	2	28	75	64	23.7779	91.2328	0.0552333	0.188921	41	49	345	176	144.995	186.592	0.195495	0.134495	1	4	0	0	23.4092	54.6392	0.0314499	0.0398087	0	0	0	0	0	0	0	0	0	0	0	0	0	0	0	0	15	10	1	86	69.9927	71.0305	0.184001	0.0971855	37
Coprobacter fastidiosus	0	7	0	0	0	59.7379	0	0.0474366	9	59	0	79	86.2727	287.551	0.0525797	0.164943	0	26	0	93	0	92.2395	0	0.203338	2	1	6	0	68.7986	58.5091	0.000584118	6.8865e-05	2	0	6	0	68.7986	0	0.000584118	0	14	4	101	0	65.0671	59.8748	0.14176	0.0438334	10
Clostridium innocuum	2	24	76	108	23.0824	86.9781	0.0524647	0.171466	35	54	21	212	135.441	205.517	0.176231	0.147993	10	0	49	0	39.5801	0	0.234447	0	11	9	203	197	100.817	103.694	0.0331938	0.0106148	11	33	203	357	100.817	148.663	0.0331938	0.20008	13	18	14	84	66.163	84.2291	0.167476	0.191658	38
candidate division TM7 single cell isolate TM7c	0	2	0	0	0	45.8734	0	0.0103884	17	0	7	0	97.4653	0	0.0763999	0	2	0	0	0	26.727	0	0.0604999	0	32	29	225	109	166.247	196.858	0.251835	0.313317	32	35	225	209	166.247	185.489	0.251835	0.257473	13	14	125	11	66.2933	73.8398	0.159834	0.149333	10
Erysipelotrichaceae bacterium 2 2 44A	2	18	39	61	19.3768	75.197	0.0178797	0.124289	39	25	257	0	144.961	117.335	0.191097	0.0613172	8	0	25	0	37.0708	0	0.203134	0	3	6	233	28	56.8654	97.9551	3.57962e-05	0.00478464	3	20	233	142	56.8654	128.06	3.57962e-05	0.0993223	13	6	19	68	66.4829	63.0469	0.167142	0.0519146	38
Clostridiaceae bacterium JC118	1	29	0	141	23.1216	99.2213	0.0712517	0.202297	28	59	0	97	127.658	292.456	0.162467	0.165128	1	3	0	0	2.03494	44.4867	0.024809	0.0135381	3	12	269	335	77.8606	116.362	0.00438069	0.0278389	3	8	269	36	77.8606	106.331	0.00438069	0.0323688	13	1	242	0	63.7306	26.1136	0.134411	1.48623e-06	26
Dialister invisus	1	4	0	0	19.6486	55.4331	0.0272903	0.0278295	16	0	0	0	99.0312	0	0.0935291	0	5	2	26	0	32.8167	52.5472	0.116575	0.0204361	21	14	62	341	121.348	129.057	0.157808	0.145412	21	10	62	101	121.348	112.293	0.157808	0.0570046	12	19	103	10	62.6035	84.3957	0.117364	0.19639	0
Erysipelotrichaceae bacterium 6 1 45	1	26	0	31	21.7307	89.0821	0.0866543	0.184806	18	32	0	0	100.734	124.956	0.103289	0.0795002	8	0	14	0	36.7966	0	0.21339	0	6	7	53	63	95.84	100.454	0.0201153	0.0100523	6	29	53	386	95.84	137.465	0.0201153	0.146564	11	21	54	38	62.1187	88.9748	0.143164	0.18261	17
Gemella sanguinis	0	1	0	0	0	44.9701	0	0.00645846	34	0	111	0	139.942	0	0.176894	0	6	7	82	45	33.6248	57.939	0.0795911	0.0575996	10	15	103	330	98.9347	129.846	0.0383087	0.164345	10	9	103	126	98.9347	106.272	0.0383087	0.0222095	10	12	252	68	59.2117	74.4341	0.0827942	0.121613	33
Lachnospiraceae bacterium 8 1 57FAA	0	0	0	0	0	0	0	0	0	1	0	0	0	53.5562	0	2.78059e-05	6	1	0	0	32.5626	46.2042	0.141667	0.00810046	3	4	25	56	73.8354	85.2792	0.00177204	0.00358793	3	4	25	217	73.8354	76.6713	0.00177204	0.000416629	10	4	54	0	59.5748	58.7377	0.118704	0.0461556	13
Bifidobacterium adolescentis	0	1	0	0	0	1.14749	0	0.00378034	13	0	3	0	92.8998	0	0.0684819	0	9	27	39	33	37.3448	93.2553	0.187114	0.205715	2	4	113	92	30.0204	94.6958	4.26618e-10	0.00898806	2	3	113	21	30.0204	70.6279	4.26618e-10	0.000596284	9	28	0	85	60.5999	95.105	0.124477	0.240501	2
Citrobacter freundii	3	22	51	48	27.2046	78.3209	0.12663	0.147119	10	47	0	39	92.661	171.416	0.0587123	0.12611	3	3	0	0	27.9384	52.9192	0.0836686	0.0269116	33	28	249.5	553	163.735	166.008	0.258752	0.27065	33	35	249.5	213	163.735	164.122	0.258752	0.236511	8	24	5	115	57.0988	95.3188	0.0763927	0.223252	2
Megamonas funiformis	1	23	0	4	20.501	81.1083	0.0409497	0.16216	5	3	4	12	76.5336	76.7268	0.0128765	0.00119306	0	24	0	51	0	86.6273	0	0.185248	26	29	393	611	142.09	194.371	0.203166	0.312914	26	31	393	855	142.09	162.714	0.203166	0.210551	8	23	0	169	59.5676	85.7479	0.121372	0.208077	13
Clostridium ramosum	1	19	0	0	2.05426	72.4768	0.0183288	0.133356	20	4	6	86	101.518	88.3499	0.0967935	0.00632721	4	0	0	0	30.0901	0	0.130178	0	23	23	28	322	130.01	151.061	0.185538	0.229469	23	35	28	210	130.01	182.369	0.185538	0.255489	8	1	18	0	56.6699	44.4493	0.0933709	0.00542497	16
Streptococcus vestibularis	0	0	0	0	0	0	0	0	19	0	159	0	102.099	0	0.0830605	0	1	0	0	0	21.3361	0	0.0105677	0	8	2	62	18	97.9614	75.927	0.0417435	0.00143373	8	10	62	10	97.9614	115.105	0.0417435	0.079461	7	10	0	0	56.2555	70.3437	0.101689	0.116114	31
Ruminococcaceae bacterium D16	4	25	265	7	29.816	93.032	0.155449	0.182619	22	58	82	25.8333	109.046	265.743	0.126371	0.167461	1	14	0	10	3.03957	66.2924	0.0366286	0.108072	7	8	136	49	94.8839	109.973	0.0311926	0.0457095	7	7	136	16	94.8839	104.978	0.0311926	0.0311266	7	1	12	0	55.289	47.9373	0.0791413	0.0062964	27
Streptococcus anginosus	0	0	0	0	0	0	0	0	27	0	22	0	116.023	0	0.138438	0	2	1	0	0	25.451	46.0228	0.0611158	0.00756179	7	7	266	140	93.9052	105.394	0.0154491	0.0413897	7	12	266	194	93.9052	113.775	0.0154491	0.0466719	6	16	54	136	53.6285	79.4333	0.03196	0.163169	3
Paraprevotella clara	0	0	0	0	0	0	0	0	0	41	0	63	0	142.731	0	0.0959975	0	0	0	0	0	0	0	0	2	1	7	0	66.4482	72.4812	0.00043014	0.000550213	2	3	7	101	66.4482	55.9243	0.00043014	3.67406e-05	6	8	0	68	55.9985	65.734	0.0971262	0.0775394	0
Clostridium leptum	0	11	0	55	0	63.251	0	0.0577584	17	57	1	57	98.9173	270.687	0.0806725	0.159949	1	1	0	0	3.03467	45.7614	0.0365421	0.00770002	2	1	0	0	43.1173	57.28	2.03049e-06	1.44536e-05	2	5	0	2	43.1173	64.8521	2.03049e-06	0.000491124	6	3	0	263	53.9288	53.0602	0.0764645	0.00817094	23
Adlercreutzia equolifaciens	0	4	0	0	0	54.2474	0	0.0223286	10	46	30	170	89.8118	154.362	0.0358867	0.11266	2	32	1	155	4.0495	115.326	0.0517395	0.231886	0	9	0	83	0	86.3877	0	0.00684939	0	3	0	127	0	62.9441	0	0.000367916	6	0	0	0	55.4695	0	0.0742544	0	1
Paraprevotella xylaniphila	0	3	0	54	0	41.4928	0	0.000957403	18	57	4	217	99.6815	229.866	0.0935014	0.154551	1	2	0	0	22.776	49.8941	0.030892	0.0157725	0	5	0	38	0	80.6714	0	0.00119583	0	4	0	10	0	68.8783	0	0.00149435	6	0	0	0	53.286	0	0.0634172	0	0
Eggerthella lenta	0	0	0	0	0	0	0	0	32	41	29	1	130.525	142.551	0.173064	0.102828	0	15	0	0	0	70.8505	0	0.13572	12	2	609	0	98.3734	86.4991	0.0243818	0.00485025	12	17	609	21	98.3734	125.999	0.0243818	0.130236	5	5	123	0	48.1193	60.7431	0.0270295	0.0557182	33
Alistipes putredinis	2	5	57	161	18.9491	40.2329	0.00480242	0.00050167	3	3	3	0	49.0214	83.0899	5.95854e-05	0.00308368	2	0	0	0	5.2681	0	0.050805	0	4	3	90	29	65.9779	73.6988	0.000248396	0.000315178	4	12	90	25	65.9779	77.2045	0.000248396	0.00421367	5	2	177	4	37.0883	6.33609	0.000593355	0.0175839	5
Clostridiales bacterium 1 7 47FAA	2	26	0	29	26.4552	88.3882	0.202021	0.178635	16	23	4	0	96.4197	121.233	0.0808449	0.0514633	0	0	0	0	0	0	0	0	5	18	225	449	88.7647	135.704	0.017198	0.134903	5	25	225	322	88.7647	141.267	0.017198	0.16889	5	1	59	0	44.7879	21.0163	0.0230671	2.88689e-09	1
Alistipes shahii	0	10	0	239	0	47.9519	0	0.0101546	7	9	224	114	62.1252	100.091	0.00107854	0.00781254	3	2	2	1	6.37421	4.0275	0.0597414	0.0378807	4	10	105	110	66.6631	86.659	0.00111153	0.00229682	4	6	105	0	66.6631	73.6465	0.00111153	0.0035857	4	3	206	6	39.4803	8.85162	0.00275333	0.0417658	2
Lachnospiraceae bacterium 9 1 43BFAA	0	15	0	15	0	69.9096	0	0.099051	10	36	0	0	85.9679	143.186	0.0449629	0.10151	3	0	0	0	29.2604	0	0.10375	0	30	21	420	675	139.683	137.144	0.204141	0.174831	30	17	420	181	139.683	132.334	0.204141	0.10744	4	0	0	0	51.2426	0	0.0507113	0	24
Streptococcus gordonii	0	0	0	0	0	0	0	0	34	0	103	0	137.179	0	0.17981	0	2	10	0	0	25.6402	62.3466	0.0384458	0.0951755	15	2	13	106	116.223	76.829	0.114249	0.000978224	15	8	13	62	116.223	95.2234	0.114249	0.00925212	3	21	5	100	44.3767	87.28	0.0200118	0.212323	27
Granulicatella adiacens	0	0	0	0	0	0	0	0	43	1	337	0	171.749	60.638	0.218735	0.000119961	5	5	28	1	33.4113	54.7823	0.0926292	0.0383068	7	12	0	161	96.3251	132.802	0.0365622	0.0951124	7	23	0	382	96.3251	145.005	0.0365622	0.143316	3	15	10	36	42.6852	82.5588	0.00833399	0.170417	33
Clostridium bolteae	4	0	228	0	26.597	0	0.046178	0	0	38	0	173	0	138.47	0	0.0918181	0	0	0	0	0	0	0	0	0	3	0	32	0	78.2961	0	0.000976048	0	7	0	41	0	58.9311	0	3.24529e-05	3	3	5	263	6.1854	28.7707	0.048094	9.31945e-07	0
Clostridium nexile	2	0	1	0	4.12558	0	0.0378807	0	23	49	61	7	104.483	185.841	0.116893	0.136361	2	0	0	0	23.8943	0	0.0480077	0	20	15	432	198	121.279	126.615	0.154673	0.152329	20	25	432	165	121.279	141.55	0.154673	0.173649	3	1	0	0	48.1303	53.179	0.0459035	0.0127288	24
Ruminococcus torques	0	0	0	0	0	0	0	0	3	0	0	0	54.2934	0	0.00274693	0	0	0	0	0	0	0	0	0	3	2	741	0	82.8024	72.0123	0.004237	0.00134486	3	2	741	21	82.8024	56.3519	0.004237	5.93305e-05	3	0	111	0	29.5529	0	7.31536e-05	0	1
Barnesiella intestinihominis	0	1	0	0	0	2.10533	0	0.0154416	3	4	36	7	50.0744	94.1581	4.15105e-05	0.00295188	0	10	0	8	0	62.1906	0	0.0825975	9	4	123	48	73.9362	77.9817	0.00391777	0.00124733	9	5	123	6	73.9362	71.0565	0.00391777	0.00220322	2	15	54	24	20.5642	75.8556	1.48922e-06	0.156141	2
Solobacterium moorei	0	1	0	0	0	2.0376	0	0.0149772	39	1	128	0	152.635	2.08862	0.204392	0.0110897	1	0	0	0	16.5426	0	0.0013826	0	27	12	220.5	74	135.47	120.298	0.191665	0.0953278	27	25	220.5	638	135.47	147.6	0.191665	0.151052	2	15	54	16	34.9249	76.4712	0.00108337	0.151957	23
Streptococcus sanguinis	0	0	0	0	0	0	0	0	37	0	75	0	135.501	0	0.182697	0	4	2	26	1	30.0125	38.9963	0.0562091	0.00425699	15	18	72	223	113.765	131.008	0.108547	0.151369	15	24	72	331	113.765	142.81	0.108547	0.164315	2	14	0	0	37.2248	77.1219	0.00282462	0.159874	18
Enterobacter cloacae	1	23	0	58	19.2568	80.2336	0.0257541	0.155717	0	1	0	0	0	80.0131	0	0.00201129	0	3	0	0	0	52.2349	0	0.0249967	25	29	441	361	136.896	185.689	0.196801	0.312335	25	36	441	443	136.896	180.001	0.196801	0.253732	2	12	0	783	45.6898	72.6843	0.0160342	0.101296	0
Ruminococcus lactaris	1	0	0	0	16.312	0	0.00333675	0	0	23	0	86	0	114.454	0	0.0568329	0	15	0	0	0	73.8159	0	0.138536	5	15	294	28	67.5209	128.049	0.000193526	0.171433	5	2	294	5	67.5209	88.6667	0.000193526	0.00754357	2	12	106	320	22.8969	70.1324	2.24293e-05	0.0987615	0
Prevotella stercorea	0	0	0	0	0	0	0	0	27	43	87	21	115.476	156.367	0.142318	0.114942	0	0	0	0	0	0	0	0	30	27	347	931	143.867	153.927	0.215847	0.245942	30	14	347	93	143.867	118.472	0.215847	0.0832187	2	5	106	0	46.6541	62.1888	0.0150712	0.0605361	11
Ruminococcus gnavus	4	0	118	0	25.1039	0	0.0184818	0	0	0	0	0	0	0	0	0	0	0	0	0	0	0	0	0	1	1	0	0	1.13449	84.8689	0.00192757	0.00809852	1	9	0	164	1.13449	105.273	0.00192757	0.0451256	2	3	3	135	5.12534	25.3878	0.0344171	5.21381e-08	1
Odoribacter splanchnicus	2	2	55	54	19.8329	31.1033	0.00226819	2.21335e-05	3	41	58	174	55.3235	151.277	0.000701636	0.100335	2	0	0	0	5.33193	0	0.0512063	0	2	18	545	120	57.0735	94.787	0.000485779	0.0108106	2	6	545	281	57.0735	76.0156	0.000485779	0.00363655	2	2	0	0	32.5441	7.72043	0.000277566	0.0368896	5
Veillonella atypica	0	0	0	0	0	0	0	0	0	0	0	0	0	0	0	0	0	0	0	0	0	0	0	0	4	22	30	640	85.4789	135.518	0.018338	0.137033	4	8	30	341	85.4789	108.827	0.018338	0.0566646	2	2	54	68	21.6725	48.7708	1.13253e-06	0.0090136	4
Desulfovibrio desulfuricans	0	3	0	0	0	51.7025	0	0.0122201	15	58	13	25.8333	98.1974	265.743	0.0754934	0.167461	0	2	0	0	0	49.5995	0	0.016506	20	13	8	124	125.847	123.495	0.153527	0.134418	20	27	8	160	125.847	147.487	0.153527	0.191619	2	0	30	0	34.6676	0	0.00180314	0	22
Eubacterium ventriosum	0	0	0	0	0	0	0	0	0	2	0	0	0	90.0458	0	0.00250311	0	0	0	0	0	0	0	0	6	0	109	0	67.8791	0	0.00216431	0	6	3	109	3	67.8791	65.1195	0.00216431	0.000746522	2	0	156	0	30.5877	0	0.00141389	0	0
Clostridium citroniae	2	22	39	4	19.4483	78.0824	0.0185419	0.14078	1	46	0	37	50.5249	158.021	0.0001536	0.116204	1	1	0	0	2.15642	2.11418	0.0261594	0.0188216	7	10	113	100	94.7361	119.663	0.0366853	0.02397	7	9	113	61	94.7361	105.527	0.0366853	0.0300628	1	4	0	200	2.01639	38.6405	0.01381	0.00172074	0
Ruminococcus sp 5 1 39BFAA	1	0	0	0	14.4782	0	0.000236043	0	3	22	98	0	54.4271	115.38	0.00177862	0.0568198	0	1	0	0	0	3.00986	0	0.0266445	2	3	89	129	57.6998	79.9653	0.000249451	0.00261333	2	5	89	398	57.6998	86.897	0.000249451	0.00255145	1	4	0	53	2.1615	59.211	0.0147221	0.0315131	0
Alistipes finegoldii	0	0	0	0	0	0	0	0	2	29	2	51	40.3812	129.2	1.8225e-06	0.0701268	1	0	0	0	4.22291	0	0.0273107	0	2	10	16	97	56.4188	85.3155	5.62497e-05	0.00674182	2	1	16	0	56.4188	47.4546	5.62497e-05	1.1029e-05	1	3	0	4	2.19404	8.18712	0.0149101	0.0396268	5
Akkermansia muciniphila	0	0	0	0	0	0	0	0	0	24	0	62	0	118.875	0	0.0603437	0	0	0	0	0	0	0	0	3	1	17	0	77.699	60.7585	0.00387729	0.000139274	3	0	17	0	77.699	0	0.00387729	0	1	3	0	0	17.2284	60.7432	9.77712e-08	0.0297143	1
Clostridium asparagiforme	2	18	197	20	28.1674	72.7972	0.127601	0.113047	3	51	82	54	68.9375	218.918	0.00443182	0.146455	0	22	0	25	0	85.2958	0	0.18075	3	9	13	131	49.9439	115.021	3.20542e-05	0.0202539	3	31	13	193	49.9439	150.905	3.20542e-05	0.212347	1	2	0	68	2.01639	32.001	0.01381	9.95217e-05	0
Actinomyces graevenitzii	1	1	0	0	2.05426	2.0376	0.0183288	0.0149772	41	1	257	0	150.819	2.08862	0.201061	0.0110897	2	0	26	0	22.4219	0	0.0103827	0	7	7	0	14	93.9625	96.3921	0.065895	0.0209835	7	13	0	3	93.9625	121.615	0.065895	0.0939198	1	2	0	0	26.988	53.3939	7.63251e-05	0.0186301	40
Bifidobacterium pseudocatenulatum	0	0	0	0	0	0	0	0	1	1	0	0	2.23571	56.3981	0.0121476	3.32745e-05	0	29	0	18	0	98.7737	0	0.218974	5	1	0	0	86.7754	50.0917	0.0233091	1.07107e-05	5	4	0	353	86.7754	95.601	0.0233091	0.00854856	1	2	0	0	44.1285	45.2797	0.0163227	0.00540326	2
Dorea formicigenerans	2	0	76	0	20.5656	0	0.00229766	0	2	0	0	0	47.3223	0	0.000773216	0	0	0	0	0	0	0	0	0	11	3	1	29	101.39	75.7766	0.0836587	0.00123157	11	21	1	394	101.39	130.183	0.0836587	0.124815	1	2	0	134	2.09281	24.8427	0.0143061	1.395e-08	0
Ruminococcus obeum	4	0	166	0	24.1318	0	0.00680097	0	14	0	231	0	68.6046	0	0.0147761	0	0	0	0	0	0	0	0	0	2	2	30	0	55.3027	81.5038	3.16405e-05	0.00164156	2	6	30	205	55.3027	74.1872	3.16405e-05	0.000153648	1	2	0	260	2.90251	31.5635	0.00571182	4.08899e-06	3
Megamonas hypermegale	0	3	0	7	0	41.4552	0	0.00107195	5	3	0	2	81.6411	70.102	0.0206677	0.000183274	0	13	0	0	0	67.7112	0	0.114481	15	6	1016	303	111.76	98.9544	0.0863547	0.0135722	15	6	1016	627	111.76	103.472	0.0863547	0.0141665	1	1	0	0	37.6417	51.5363	0.00796823	0.0124891	2
Flavonifractor plautii	0	1	0	0	0	2.02302	0	0.0148732	1	33	0	0	1.1477	128.81	0.00282841	0.0841787	1	0	0	0	2.15642	0	0.0261594	0	2	9	155	55	61.7181	106.506	0.000203146	0.048255	2	21	155	75	61.7181	129.833	0.000203146	0.149117	1	1	0	0	4.50633	26.3368	0.033148	5.99443e-06	0
Burkholderiales bacterium 1 1 47	1	1	0	0	3.19276	3.02885	0.0245283	0.0197012	2	1	1	0	3.28378	2.63902	0.0233112	0.0132143	1	1	0	0	4.11969	2.98431	0.0369397	0.0237469	3	2	17	0	77.3302	93.7341	0.00594781	0.00455624	3	6	17	240	77.3302	100.211	0.00594781	0.0308744	1	1	0	0	2.93562	2.96381	0.0180645	0.0159662	2
Parasutterella excrementihominis	1	1	0	0	3.19276	3.02885	0.0245283	0.0197012	1	1	0	0	2.9096	2.63902	0.0229381	0.0132143	1	1	0	0	4.11969	2.98431	0.0369397	0.0237469	1	12	0	283	1.13989	116.871	0.00199543	0.0576486	1	1	0	0	1.13989	73.0477	0.00199543	0.000746739	1	1	0	0	2.93562	2.96381	0.0180645	0.0159662	1
Bacteroides intestinalis	0	0	0	0	0	0	0	0	6	48	0	24	80.9432	178.558	0.0264874	0.131664	0	0	0	0	0	0	0	0	21	11	31	4	129.427	120.9	0.172035	0.11729	21	21	31	279	129.427	134.943	0.172035	0.132134	1	1	0	0	2.19404	5.3074	0.0149101	0.0154293	8
Eubacterium eligens	1	0	0	0	16.6994	0	0.00878562	0	2	1	34	0	47.9368	2.14509	3.78948e-05	0.0113579	0	0	0	0	0	0	0	0	2	7	126	6	69.2602	79.2618	0.00105149	0.00427122	2	3	126	26	69.2602	71.6163	0.00105149	0.000324558	1	1	0	0	29.8996	28.9777	0.0018886	4.09046e-06	4
Prevotella copri	0	0	0	0	0	0	0	0	9	1	166	0	80.9124	44.4038	0.0243953	8.05342e-06	0	0	0	0	0	0	0	0	7	15	68	233	100.336	122.054	0.0449885	0.129043	7	22	68	468	100.336	129.906	0.0449885	0.109263	1	1	0	0	1.15284	50.1532	0.00363216	0.0117855	0
Veillonella dispar	0	0	0	0	0	0	0	0	5	1	0	0	81.8674	88.8022	0.0280642	0.0025655	0	0	0	0	0	0	0	0	16	7	256	31	114.417	103.67	0.0746014	0.03415	16	34	256	463	114.417	154.168	0.0746014	0.212296	1	1	0	0	19.1205	36.3405	9.13671e-08	0.0005373	16
Roseburia inulinivorans	0	0	0	0	0	0	0	0	1	0	0	0	38.5635	0	3.78405e-06	0	0	2	0	0	0	46.8997	0	0.0111999	1	6	0	364	78.675	99.6265	0.00785234	0.021181	1	0	0	0	78.675	0	0.00785234	0	1	1	0	0	2.1615	1.72279	0.0147221	0.0182092	5
Lachnospiraceae bacterium 2 1 58FAA	1	0	0	0	3.14105	0	0.0273592	0	0	0	0	0	0	0	0	0	0	0	0	0	0	0	0	0	0	7	0	107	0	104.791	0	0.036862	0	2	0	37	0	53.2749	0	8.33923e-07	1	1	0	0	43.4819	49.6119	0.0141911	0.011889	3
Oxalobacter formigenes	0	29	0	240	0	95.5798	0	0.193632	19	58	144	25.8333	103.42	265.743	0.0838349	0.167461	1	19	0	0	20.8331	79.4265	0.0149859	0.164397	25	13	478	407	132.284	126.717	0.184494	0.126003	25	23	478	44	132.284	137.078	0.184494	0.163422	1	0	0	0	39.9138	0	0.00967811	0	7
Lachnospiraceae bacterium 3 1 46FAA	0	2	0	9	0	42.7283	0	0.00246943	0	22	0	0	0	118.491	0	0.0571807	0	0	0	0	0	0	0	0	3	6	183	259	68.2997	99.2659	0.000645091	0.0096851	3	5	183	119	68.2997	93.6311	0.000645091	0.00821738	1	0	0	0	32.9379	0	0.00178217	0	3
Parabacteroides merdae	2	2	67	0	21.3446	31.8322	0.00276438	2.51368e-05	1	4	0	86	1.84276	84.9333	0.00415424	0.00441214	0	0	0	0	0	0	0	0	5	9	12	9	65.8819	84.6086	0.00528043	0.0102607	5	4	12	12	65.8819	71.4426	0.00528043	0.0036267	1	0	0	0	26.7448	0	3.92766e-05	0	2
Roseburia intestinalis	0	0	0	0	0	0	0	0	0	4	0	11	0	74.9934	0	0.000495317	0	10	0	0	0	62.0779	0	0.0837037	0	1	0	0	0	71.6813	0	0.000360422	0	4	0	0	0	67.2201	0	0.00179641	1	0	0	0	3.09075	0	0.00789483	0	0
Coprococcus catus	1	0	0	0	2.1435	0	0.0190526	0	5	2	82	86	51.9267	76.9913	0.00164561	0.00161135	0	0	0	0	0	0	0	0	4	10	29	314	58.4268	110.573	0.000592839	0.0143059	4	1	29	0	58.4268	67.4829	0.000592839	0.000225887	1	0	0	0	2.09281	0	0.0143061	0	0
Bacteroides vulgatus	0	0	0	0	0	0	0	0	0	0	0	0	0	0	0	0	0	0	0	0	0	0	0	0	2	7	113	77	51.6606	80.928	0.000138635	0.00497397	2	9	113	271	51.6606	79.0407	0.000138635	0.00340952	1	0	0	0	1.15284	0	0.00363216	0	1
Bacteroides xylanisolvens	0	0	0	0	0	0	0	0	6	0	0	0	56.6869	0	0.00601015	0	0	0	0	0	0	0	0	0	4	2	10	12	81.3581	79.4951	0.0132491	0.0022932	4	1	10	0	81.3581	59.1221	0.0132491	0.000388582	1	0	0	0	29.6775	0	0.00236452	0	0
Clostridium bartlettii	0	0	0	0	0	0	0	0	0	0	0	0	0	0	0	0	0	0	0	0	0	0	0	0	6	4	291	142	69.5348	102.684	0.000801841	0.0378507	6	8	291	192	69.5348	102.219	0.000801841	0.0178272	0	11	0	0	0	72.0438	0	0.119117	0
Bifidobacterium longum	0	1	0	0	0	1.14749	0	0.00378034	1	4	0	255	2.23571	81.175	0.0121476	0.00185249	0	26	0	59	0	98.6444	0	0.212923	0	3	0	55	0	63.5966	0	0.000393181	0	4	0	34	0	69.6613	0	0.00115937	0	8	0	14	0	65.0326	0	0.0613436	1
Faecalibacterium prausnitzii	2	0	39	0	20.4308	0	0.0294384	0	4	1	108	0	50.0099	58.3083	0.00011638	0.000497977	0	0	0	0	0	0	0	0	4	7	84	18	60.0337	104.79	5.29899e-05	0.0267247	4	3	84	154	60.0337	91.7437	5.29899e-05	0.00554342	0	4	0	673	0	37.3016	0	7.4166e-05	4
Eubacterium siraeum	0	6	0	125	0	56.8836	0	0.021791	24	47	140	4	105.78	179.537	0.117693	0.130935	0	29	0	49	0	101.798	0	0.222564	6	5	134	37	67.1327	76.9029	0.00587587	0.00142518	6	0	134	0	67.1327	0	0.00587587	0	0	3	0	0	0	57.8313	0	0.0247991	22
Anaerotruncus colihominis	0	27	0	50	0	89.2099	0	0.185028	11	50	0	4	92.4197	202.856	0.0512638	0.140072	0	1	0	0	0	33.0173	0	0.000372758	1	13	0	243	2.17028	118.499	0.00876796	0.0458147	1	33	0	411	2.17028	148.058	0.00876796	0.201264	0	2	0	134	0	40.0068	0	0.000470407	26
Eubacterium ramulus	0	1	0	0	0	27.0425	0	0.000107292	0	2	0	0	0	82.645	0	0.00215786	0	0	0	0	0	0	0	0	1	6	0	8	23.67	98.2559	4.4843e-12	0.00837536	1	4	0	10	23.67	77.2526	4.4843e-12	0.000876198	0	2	0	68	0	32.3315	0	2.66376e-05	1
Lachnospiraceae bacterium 1 1 57FAA	1	0	0	0	2.1435	0	0.0190526	0	0	16	0	0	0	104.016	0	0.0444209	0	0	0	0	0	0	0	0	3	2	0	4	83.7041	79.6956	0.0116991	0.00310344	3	3	0	21	83.7041	52.2892	0.0116991	1.08427e-05	0	2	0	684	0	40.7298	0	0.00130504	0
Dorea longicatena	0	0	0	0	0	0	0	0	0	0	0	0	0	0	0	0	0	0	0	0	0	0	0	0	3	16	19	648	58.7481	129.689	0.000349213	0.0508305	3	7	19	615	58.7481	84.7616	0.000349213	0.000531064	0	2	0	198	0	28.1243	0	2.52309e-07	2
Escherichia coli	1	0	0	0	3.04623	0	0.0261997	0	0	0	0	0	0	0	0	0	0	0	0	0	0	0	0	0	1	13	0	81	43.3894	92.1704	6.27039e-05	0.0212346	1	3	0	115	43.3894	69.4126	6.27039e-05	0.00233405	0	2	0	1	0	2.29534	0	0.0255581	0
Anaerobutyricum hallii	2	0	39	0	17.8486	0	0.000788773	0	3	0	49	0	55.1391	0	0.00180501	0	0	0	0	0	0	0	0	0	1	4	0	119	1.13449	96.5394	0.00192757	0.0110496	1	4	0	23	1.13449	68.6141	0.00192757	2.61205e-05	0	2	0	68	0	22.1508	0	7.85652e-10	0
Butyricimonas synergistica	2	28	24	76	25.4578	92.4705	0.127085	0.192182	35	58	246	25.8333	129.633	265.743	0.16409	0.167461	0	16	0	0	0	70.1483	0	0.137984	0	0	0	0	0	0	0	0	0	0	0	0	0	0	0	0	0	1	0	0	0	3.4829	0	0.00172112	28
Holdemania filiformis	1	27	0	108	15.6721	86.3902	0.00565073	0.174884	25	58	230	42	106.835	273.9	0.0982557	0.16293	0	0	0	0	0	0	0	0	17	7	313	289	115.12	100.109	0.105195	0.0219008	17	7	313	2	115.12	99.6794	0.105195	0.0282219	0	1	0	0	0	23.8604	0	5.58064e-08	3
Lachnospiraceae bacterium 3 1 57FAA CT1	4	20	226	3	32.1266	73.9155	0.323875	0.13622	41	58	265	68	167.314	263.052	0.213933	0.161864	1	6	0	0	2.03494	57.2666	0.024809	0.0527019	2	10	0	353	72.3537	99.9904	0.00126614	0.00466481	2	8	0	7	72.3537	98.1535	0.00126614	0.0271541	0	1	0	0	0	38.5006	0	0.000482213	35
Alistipes senegalensis	0	3	0	1	0	47.8866	0	0.00530081	0	52	0	11	0	195.211	0	0.140794	0	2	0	0	0	50.1826	0	0.0139104	2	12	0	6	42.5087	114.74	1.80514e-06	0.115821	2	8	0	6	42.5087	102.888	1.80514e-06	0.0354074	0	1	0	0	0	2.11379	0	0.0126968	0
Ruminococcus callidus	0	1	0	0	0	24.3979	0	9.27617e-07	3	43	0	38	74.1935	149.592	0.0099653	0.107768	0	29	0	99	0	105.465	0	0.225361	0	0	0	0	0	0	0	0	0	4	0	79	0	97.6339	0	0.0136015	0	1	0	0	0	46.6471	0	0.00586109	0
Bacteroides finegoldii	3	1	77	0	18.7358	35.653	0.00378785	0.000464621	0	8	0	0	0	101.371	0	0.0126434	0	0	0	0	0	0	0	0	2	3	440	132	48.6337	72.8574	2.22728e-05	0.000260818	2	2	440	2	48.6337	68.7616	2.22728e-05	0.000744863	0	1	0	0	0	25.324	0	2.41113e-05	1
Streptococcus infantis	0	1	0	0	0	2.1926	0	0.0159976	25	0	163	0	110.62	0	0.124068	0	1	0	0	0	19.7436	0	0.00731202	0	17	11	114	74	128.545	131.769	0.109676	0.0831449	17	6	114	4	128.545	78.9031	0.109676	0.00167705	0	1	0	0	0	45.3025	0	0.00688978	19
Bacteroides coprocola	1	0	0	0	15.5302	0	0.001148	0	0	7	0	145	0	97.9714	0	0.00885464	0	0	0	0	0	0	0	0	8	7	340	136	98.9739	102.959	0.0331057	0.0292946	8	14	340	116	98.9739	116.911	0.0331057	0.086753	0	1	0	0	0	43.8646	0	0.00457337	1
Megamonas rupellensis	0	0	0	0	0	0	0	0	13	4	185	8	92.4426	70.8046	0.054057	0.000197182	0	15	0	0	0	70.6508	0	0.135577	33	15	334	55	141.72	139.711	0.224007	0.187268	33	21	334	76	141.72	132.396	0.224007	0.148278	0	1	0	0	0	42.8666	0	0.00302871	0
Coprococcus comes	1	0	0	0	2.06633	0	0.0184303	0	1	1	0	0	39.7787	67.77	5.01164e-05	0.000978505	0	1	0	0	0	3.03133	0	0.0269262	1	7	0	211	2.15599	100.037	0.00871831	0.00672787	1	5	0	73	2.15599	72.8475	0.00871831	3.59675e-05	0	1	0	0	0	1.72021	0	0.0179343	2
Collinsella aerofaciens	0	0	0	0	0	0	0	0	0	0	0	0	0	0	0	0	0	24	0	17	0	92.1769	0	0.200271	2	8	224	48	32.9611	102.194	8.95217e-09	0.0137549	2	5	224	85	32.9611	73.8434	8.95217e-09	0.000168552	0	1	0	0	0	18.8579	0	4.54008e-11	1
Bacteroides fragilis	1	0	0	0	23.1928	0	0.0718353	0	2	0	0	0	44.0551	0	0.000189266	0	0	0	0	0	0	0	0	0	13	19	369	79	111.097	132.441	0.0971143	0.17567	13	8	369	16	111.097	98.4713	0.0971143	0.0242241	0	1	0	0	0	2.11379	0	0.0126968	0
Eubacterium rectale	1	0	0	0	2.06633	0	0.0184303	0	0	0	0	0	0	0	0	0	0	0	0	0	0	0	0	0	5	4	188	38	81.4983	82.0877	0.0149415	0.0014136	5	2	188	146	81.4983	63.9567	0.0149415	2.02231e-05	0	1	0	0	0	18.2161	0	7.57269e-10	3
Clostridium clostridioforme	0	27	0	37	0	93.2007	0	0.194938	26	45	0	56	113.773	151.043	0.144589	0.108998	0	0	0	0	0	0	0	0	27	20	220.5	528	135.47	135.118	0.191665	0.110805	27	21	220.5	10	135.47	133.42	0.191665	0.154112	0	0	0	0	0	0	0	0	31
Lachnospiraceae bacterium 1 4 56FAA	2	23	87	1	25.0587	80.1359	0.0701614	0.159358	0	41	0	44	0	148.964	0	0.104413	0	1	0	0	0	46.0642	0	0.00757483	10	1	666	0	99.7311	79.9505	0.0464716	0.000874115	10	1	666	0	99.7311	71.8475	0.0464716	0.00170214	0	0	0	0	0	0	0	0	1
Bacteroides nordii	0	21	0	5	0	76.8547	0	0.138986	2	48	0	0	78.6557	164.384	0.0115152	0.125665	0	0	0	0	0	0	0	0	22	7	140	227	127.177	100.306	0.16152	0.0157347	22	22	140	197	127.177	127.953	0.16152	0.124488	0	0	0	0	0	0	0	0	0
Bacteroides ovatus	1	16	0	44	19.3766	49.3055	0.00599365	0.0196498	2	0	0	0	43.3068	0	0.000141581	0	0	0	0	0	0	0	0	0	1	5	0	62	42.3288	75.5148	5.82104e-06	0.00133125	1	2	0	19	42.3288	63.0027	5.82104e-06	0.000174246	0	0	0	0	0	0	0	0	0
Bacteroides clarus	1	13	0	0	1.13238	65.5129	0.00417503	0.0946228	2	58	0	25.8333	69.5953	265.743	0.00573288	0.167461	0	2	0	0	0	48.6546	0	0.0158927	0	4	0	0	0	64.8937	0	0.000707806	0	1	0	0	0	92.7334	0	0.0093253	0	0	0	0	0	0	0	0	16
Clostridium hathewayi	6	11	383	2	34.4845	65.2147	0.358351	0.076031	9	20	2	0	86.0973	112.526	0.0460073	0.0538399	0	0	0	0	0	0	0	0	1	10	0	210	2.17028	112.218	0.00876796	0.014046	1	23	0	256	2.17028	130.652	0.00876796	0.132995	0	0	0	0	0	0	0	0	0
Parabacteroides johnsonii	0	5	0	0	0	55.4924	0	0.0185064	3	51	82	31	77.8254	166.651	0.00743379	0.129869	0	0	0	0	0	0	0	0	1	4	0	8	2.15599	72.0929	0.00871831	0.00360829	1	4	0	6	2.15599	63.7534	0.00871831	0.000365728	0	0	0	0	0	0	0	0	26
Clostridium symbiosum	0	3	0	54	0	51.2686	0	0.0106995	3	33	0	3	75.3177	130.342	0.00998675	0.0801991	0	1	0	0	0	2.11418	0	0.0188216	17	13	173	159	115.738	125.675	0.110286	0.0371768	17	21	173	108	115.738	129.536	0.110286	0.13172	0	0	0	0	0	0	0	0	5
Bacteroides caccae	0	3	0	0	0	39.9262	0	0.00144613	0	1	0	0	0	56.8989	0	7.58419e-05	0	0	0	0	0	0	0	0	2	8	0	51	52.88	82.0624	8.9582e-06	0.00290079	2	3	0	121	52.88	68.7704	8.9582e-06	0.00159779	0	0	0	0	0	0	0	0	2
Veillonella parvula	0	3	0	17	0	33.1746	0	4.49268e-05	0	0	0	0	0	0	0	0	0	0	0	0	0	0	0	0	9	15	105	397	99.3146	121.329	0.0630934	0.0410529	9	0	105	0	99.3146	0	0.0630934	0	0	0	0	0	0	0	0	0	0
Parabacteroides goldsteinii	0	2	0	0	0	48.2652	0	0.00481928	2	42	0	63	71.6659	145.805	0.00559639	0.100084	0	0	0	0	0	0	0	0	5	2	343	5	89.7256	61.5749	0.00831212	6.91935e-05	5	0	343	0	89.7256	0	0.00831212	0	0	0	0	0	0	0	0	0	3
Bacteroides thetaiotaomicron	0	2	0	0	0	38.9411	0	0.00234475	1	1	0	0	50.389	63.4342	0.00108775	0.0001378	0	0	0	0	0	0	0	0	2	2	0	12	42.006	58.4004	1.36219e-06	9.83892e-05	2	2	0	0	42.006	64.8489	1.36219e-06	0.00102643	0	0	0	0	0	0	0	0	0
Bacteroides uniformis	0	2	0	0	0	37.3175	0	0.00214266	0	0	0	0	0	0	0	0	0	0	0	0	0	0	0	0	2	6	113	261	38.7883	77.7475	2.35073e-07	0.00347107	2	3	113	41	38.7883	67.8014	2.35073e-07	0.00040712	0	0	0	0	0	0	0	0	1
Lachnospiraceae bacterium 7 1 58FAA	0	1	0	0	0	2.02302	0	0.0148732	0	50	0	6	0	173.52	0	0.133595	0	0	0	0	0	0	0	0	1	4	0	4	51.9631	71.2969	0.000373896	0.000490713	1	3	0	12	51.9631	69.8971	0.000373896	0.000779974	0	0	0	0	0	0	0	0	0
Bacteroidales bacterium ph8	0	1	0	0	0	2.10533	0	0.0154416	2	42	46	129	44.0282	154.76	1.52985e-05	0.109862	0	15	0	0	0	68.1596	0	0.129676	9	10	0	1	71.8327	82.167	0.011469	0.0147151	9	8	0	4	71.8327	75.9326	0.011469	0.00716804	0	0	0	0	0	0	0	0	2
Bacteroides stercoris	1	1	0	0	1.13238	33.1761	0.00417503	0.00103017	0	0	0	0	0	0	0	0	0	0	0	0	0	0	0	0	1	0	0	0	29.8373	0	2.42709e-09	0	1	2	0	5	29.8373	44.3835	2.42709e-09	3.58977e-06	0	0	0	0	0	0	0	0	1
Rothia mucilaginosa	0	1	0	0	0	2.1926	0	0.0159976	1	0	0	0	1.1477	0	0.00282841	0	0	0	0	0	0	0	0	0	15	12	71	108	128.069	120.49	0.0967512	0.0711227	15	5	71	101	128.069	94.1438	0.0967512	0.00768215	0	0	0	0	0	0	0	0	12
Alistipes indistinctus	0	0	0	0	0	0	0	0	0	49	0	131	0	161.877	0	0.122983	0	9	0	0	0	59.1665	0	0.080249	1	2	0	2	45.2208	71.8214	1.35163e-05	0.000618425	1	1	0	0	45.2208	46.8841	1.35163e-05	1.36566e-06	0	0	0	0	0	0	0	0	0
Bacteroides salyersiae	0	0	0	0	0	0	0	0	1	47	0	6	52.6336	193.49	0.000228754	0.138292	0	0	0	0	0	0	0	0	2	4	15	125	65.3102	93.2551	0.000389835	0.0163494	2	2	15	10	65.3102	48.8261	0.000389835	1.41844e-06	0	0	0	0	0	0	0	0	8
Bacteroides cellulosilyticus	0	0	0	0	0	0	0	0	0	43	0	86	0	154.575	0	0.114289	0	0	0	0	0	0	0	0	2	2	333	0	40.9613	68.5113	9.26866e-07	0.000757968	2	1	333	0	40.9613	50.6701	9.26866e-07	4.87044e-06	0	0	0	0	0	0	0	0	0
Bilophila wadsworthia	0	0	0	0	0	0	0	0	0	42	0	333	0	151.521	0	0.107731	0	0	0	0	0	0	0	0	2	1	28	0	55.6348	75.7802	4.61255e-05	0.000755509	2	0	28	0	55.6348	0	4.61255e-05	0	0	0	0	0	0	0	0	0	1
Bacteroides faecis	0	0	0	0	0	0	0	0	0	37	0	0	0	145.203	0	0.10457	0	0	0	0	0	0	0	0	0	5	0	15	0	78.8249	0	0.00216603	0	2	0	121	0	57.9917	0	0.000286497	0	0	0	0	0	0	0	0	0
Eubacterium biforme	0	0	0	0	0	0	0	0	1	23	0	0	65.2534	115.36	0.00432442	0.0619464	8	4	32	0	35.2886	54.0552	0.186379	0.0357537	5	6	29	66	91.6046	91.0221	0.0249891	0.0122297	5	1	29	0	91.6046	49.2981	0.0249891	3.30484e-05	0	0	0	0	0	0	0	0	4
Roseburia hominis	0	0	0	0	0	0	0	0	0	16	0	2	0	109.776	0	0.0397192	0	8	0	0	0	58.7678	0	0.0718867	2	2	0	128	55.1491	72.9227	0.000383663	0.00116369	2	2	0	1	55.1491	46.5482	0.000383663	1.52809e-05	0	0	0	0	0	0	0	0	0
Bacteroides eggerthii	0	0	0	0	0	0	0	0	0	16	0	99	0	116.643	0	0.0245614	0	0	0	0	0	0	0	0	1	4	0	22	69.4457	72.1021	0.00249165	0.000718479	1	4	0	66	69.4457	70.878	0.00249165	0.00165592	0	0	0	0	0	0	0	0	4
Alistipes onderdonkii	0	0	0	0	0	0	0	0	3	7	124	2	53.998	94.1137	0.000455228	0.00762848	0	0	0	0	0	0	0	0	2	11	113	54	54.745	87.7685	0.000293624	0.00440579	2	7	113	50	54.745	78.7689	0.000293624	0.0063103	0	0	0	0	0	0	0	0	2
Ruminococcus bromii	0	0	0	0	0	0	0	0	1	1	0	0	49.3266	2.14509	0.000470993	0.0113579	0	2	0	47	0	48.1628	0	0.0086326	1	5	0	13	53.9387	81.2446	3.73797e-05	0.00320201	1	3	0	24	53.9387	74.3764	3.73797e-05	0.00152252	0	0	0	0	0	0	0	0	0
Bacteroides plebeius	1	0	0	0	15.5838	0	0.00543067	0	0	1	0	0	0	44.1864	0	7.46205e-06	0	0	0	0	0	0	0	0	9	11	127	91	99.13	130.365	0.0532649	0.120824	9	6	127	140	99.13	95.6039	0.0532649	0.0139891	0	0	0	0	0	0	0	0	1
Anaerostipes hadrus	1	0	0	0	18.7574	0	0.00544625	0	0	0	0	0	0	0	0	0	0	0	0	0	0	0	0	0	6	8	0	18	68.7778	78.3382	0.00958866	0.0105198	6	3	0	29	68.7778	62.343	0.00958866	0.000606042	0	0	0	0	0	0	0	0	2
Bacteroides dorei	0	0	0	0	0	0	0	0	0	0	0	0	0	0	0	0	0	0	0	0	0	0	0	0	4	10	20	0	63.018	81.5799	0.00130668	0.00811054	4	0	20	0	63.018	0	0.00130668	0	0	0	0	0	0	0	0	0	0
Bacteroides massiliensis	0	0	0	0	0	0	0	0	1	0	0	0	63.0736	0	0.00384485	0	0	0	0	0	0	0	0	0	3	2	184	0	77.4094	57.5474	0.0036507	0.000252894	3	0	184	0	77.4094	0	0.0036507	0	0	0	0	0	0	0	0	0	0
Haemophilus parainfluenzae	0	0	0	0	0	0	0	0	0	0	0	0	0	0	0	0	0	0	0	0	0	0	0	0	7	6	0	0	94.8877	101.054	0.0591535	0.0157819	7	3	0	19	94.8877	75.0707	0.0591535	0.00103364	0	0	0	0	0	0	0	0	0
Klebsiella pneumoniae	0	0	0	0	0	0	0	0	0	0	0	0	0	0	0	0	0	0	0	0	0	0	0	0	33	28	249.5	222	163.735	163.091	0.258752	0.262513	33	34	249.5	151	163.735	172.758	0.258752	0.245034	0	0	0	0	0	0	0	0	0
Lachnospiraceae bacterium 5 1 63FAA	1	0	0	0	12.9881	0	0.000273932	0	0	0	0	0	0	0	0	0	0	0	0	0	0	0	0	0	3	2	32	128	52.6249	60.9081	1.88201e-05	0.000186565	3	0	32	0	52.6249	0	1.88201e-05	0	0	0	0	0	0	0	0	0	3
Parabacteroides distasonis	1	0	0	0	1.14742	0	0.00458856	0	0	0	0	0	0	0	0	0	0	0	0	0	0	0	0	0	1	5	0	28	1.13989	81.1641	0.00199543	0.00275242	1	4	0	1	1.13989	65.5193	0.00199543	0.000703635	0	0	0	0	0	0	0	0	0
Streptococcus australis	0	0	0	0	0	0	0	0	0	0	0	0	0	0	0	0	0	0	0	0	0	0	0	0	18	7	329	4	117.082	103.776	0.120317	0.0215821	18	2	329	6	117.082	52.372	0.120317	3.47855e-05	0	0	0	0	0	0	0	0	1
Streptococcus mitis oralis pneumoniae	0	0	0	0	0	0	0	0	7	0	3	0	79.6884	0	0.0217649	0	0	0	0	0	0	0	0	0	15	5	328	13	122.79	94.8948	0.10463	0.0203014	15	6	328	110	122.79	93.9867	0.10463	0.00898357	0	0	0	0	0	0	0	0	4
Streptococcus parasanguinis	0	0	0	0	0	0	0	0	5	0	0	0	77.7494	0	0.0234003	0	0	0	0	0	0	0	0	0	1	6	0	70	49.7967	101.58	8.06062e-06	0.00772889	1	5	0	17	49.7967	82.4742	8.06062e-06	0.00119536	0	0	0	0	0	0	0	0	5
Streptococcus salivarius	1	0	0	0	1.14742	0	0.00458856	0	0	0	0	0	0	0	0	0	0	0	0	0	0	0	0	0	4	6	335	141	62.3554	103.368	0.000175708	0.00999229	4	6	335	126	62.3554	97.7239	0.000175708	0.00726223	0	0	0	0	0	0	0	0	0
[truncated: 23 more columns]

## Sheet: Table S5
Table S5 | Differential network analysis for species co-occurrence networks in eight intervention groups before and after intervention
	Gu et al. 2017 Acarbose D90		Zhang et al. 2022 Acarbose D168		Zhang et al. 2020 Berberine D84		Wu et al. 2017 Metformin D60		Wu et al. 2017 Metformin D120		Ren et al. 2023 Metformin D90		ZhangXY et al. 2022 Vildagliptin D168		Gu et al. 2017 Glipizide D90		Zhang et al. 2020 Placebo D84
Centralities	Jaccard index	P value	Jaccard index	P value	Jaccard index	P value	Jaccard index	P value	Jaccard index	P value	Jaccard index	P value	Jaccard index	P value	Jaccard index	P value	Jaccard index	P value
Degree	0.152	0.016697	0.339	0.599034	0.103	0.004488	0.429	0.939028	0.5	0.993595	0.469	0.962347	0.575	0.999511	0.2	0.151511	0.5	0.942384
Betweenness	0	0.002284	0.088	0.000934	0.143	0.263374	0.216	0.04751	0.167	0.005068	0.053	0.004736	0.136	0.035052	0.125	0.195092	0.286	0.570645
Closeness	0.25	0.263182	0.16	0.046201	0.045	0.001604	0.421	0.904612	0.405	0.864634	0.438	0.922331	0.464	0.949707	0.286	0.377222	0.5	0.942384
Eigenvector	0.379	0.767914	0.304	0.403723	0.111	0.008235	0.469	0.983265	0.434	0.953128	0.433	0.910229	0.59	0.999714	0.211	0.187937	0.235	0.281397

## Sheet: Table S6
Table S6 | Comparison of RPKM of secondary bile acid (SBA) biotransformation genes between pre- (Pre) and post-intervention (Post) samples for eight interventional groups
Group	Gene	Class	Effect_size	P value (Wilcox sign test)	BH-adjusted Pvalue	Enrichment
Gu et al. 2017 Acarbose D90	baiI	bileacid	-0.385	0.00329893	0.0109904	Pre
Gu et al. 2017 Acarbose D90	7-beta-hsdh	bileacid	0.5	0.000355226	0.00159852	Post
Gu et al. 2017 Acarbose D90	bsh	bileacid	-0.133	0.343781	0.403569	none
Gu et al. 2017 Acarbose D90	baiE	bileacid	-0.119	0.393667	0.442876	none
Gu et al. 2017 Glipizide D90	bsh	bileacid	0.0955	0.535962	0.874105	none
Gu et al. 2017 Glipizide D90	baiE	bileacid	-0.0569	0.712234	0.874105	none
Gu et al. 2017 Glipizide D90	baiI	bileacid	0.119	0.412664	0.874105	none
Gu et al. 2017 Glipizide D90	7-beta-hsdh	bileacid	0.103	0.50353	0.874105	none
Wu et al. 2017 Metformin D120	bsh	bileacid	0.045	0.832866	0.899496	none
Wu et al. 2017 Metformin D120	baiE	bileacid	-0.114	0.592177	0.748743	none
Wu et al. 2017 Metformin D120	baiI	bileacid	-0.211	0.322075	0.543502	none
Wu et al. 2017 Metformin D120	7-beta-hsdh	bileacid	0.239	0.262686	0.543502	none
Wu et al. 2017 Metformin D60	bsh	bileacid	0.253	0.24427	0.507329	none
Wu et al. 2017 Metformin D60	baiE	bileacid	-0.443	0.0420199	0.162077	none
Wu et al. 2017 Metformin D60	baiI	bileacid	-0.319	0.154077	0.416007	none
Wu et al. 2017 Metformin D60	7-beta-hsdh	bileacid	0.178	0.41404	0.62106	none
Ren et al. 2023 Metformin D90	bsh	bileacid	-0.0602	0.679823	0.70597	none
Ren et al. 2023 Metformin D90	baiE	bileacid	-0.19	0.193051	0.325774	none
Ren et al. 2023 Metformin D90	baiI	bileacid	-0.0011	0.869011	0.869011	none
Ren et al. 2023 Metformin D90	7-beta-hsdh	bileacid	-0.134	0.357234	0.507649	none
Zhang et al. 2022 Acarbose D168	baiI	bileacid	-0.585	0.000381303	0.00171586	Pre
Zhang et al. 2022 Acarbose D168	7-beta-hsdh	bileacid	0.35	0.0232431	0.0418376	Post
Zhang et al. 2022 Acarbose D168	bsh	bileacid	-0.287	0.0633405	0.106887	none
Zhang et al. 2022 Acarbose D168	baiE	bileacid	0.182	0.237366	0.33731	none
Zhang et al. 2022 Vlidagliptin D168	bsh	bileacid	-0.172	0.276266	0.37296	none
Zhang et al. 2022 Vlidagliptin D168	baiE	bileacid	0.00637	0.967835	1	none
Zhang et al. 2022 Vlidagliptin D168	baiI	bileacid	0.115	0.525643	0.675826	none
Zhang et al. 2022 Vlidagliptin D168	7-beta-hsdh	bileacid	-0.00637	0.967835	1	none
Zhang et al. 2020 Berberine D84	baiE	bileacid	-0.309	0.0043075	0.00528648	Pre
Zhang et al. 2020 Berberine D84	baiI	bileacid	-0.359	0.000921108	0.00118428	Pre
Zhang et al. 2020 Berberine D84	bsh	bileacid	0.22	0.0422604	0.0475429	Post
Zhang et al. 2020 Berberine D84	7-beta-hsdh	bileacid	0.584	7.32563e-08	4.9448e-07	Post
Zhang et al. 2020 Placebo D84	bsh	bileacid	-0.0209	0.837852	0.870077	none
Zhang et al. 2020 Placebo D84	baiE	bileacid	-0.0746	0.464863	0.576008	none
Zhang et al. 2020 Placebo D84	baiI	bileacid	0.0525	0.725424	0.783458	none
Zhang et al. 2020 Placebo D84	7-beta-hsdh	bileacid	-0.0399	0.695789	0.782763	none

## Sheet: Table S7
Table S7 | Comparison of relative abundances of 11 microbial genes between pre- (Pre) and post-intervention (Post) samples for eight interventional groups
Group	KO	gene	Class	Effect_size	P value (Wilcox sign test)	BH-adjusted Pvalue	Enrichment
Gu et al. 2017 Acarbose D90	K00005		Glycerolipid	0.609	1.37e-05	3.76e-05	Post
Gu et al. 2017 Glipizide D90	K00005		Glycerolipid	-0.0377	0.807369	0.807369	none
Wu et al. 2017 Metformin D120	K00005		Glycerolipid	0.322	0.131132	0.288491	none
Wu et al. 2017 Metformin D60	K00005		Glycerolipid	0.314	0.149178	0.273492	none
Ren et al. 2023 Metformin D90	K00005		Glycerolipid	0.119	0.415172	0.613402	none
Zhang et al. 2022 Acarbose D168	K00005		Glycerolipid	0.614	6.82e-05	0.00015008	Post
Zhang et al. 2022 Vildagliptin D168	K00005		Glycerolipid	0.346	0.0284568	0.0521707	none
Zhang et al. 2020 Berberine D84	K00005		Glycerolipid	0.461	2.11e-05	4.65e-05	Post
Zhang et al. 2020 Placebo D84	K00005		Glycerolipid	0.0354	0.728471	0.8501	none
Gu et al. 2017 Acarbose D90	K00634		Butyrate	-0.744	1.12e-07	1.24e-06	Pre
Gu et al. 2017 Glipizide D90	K00634		Butyrate	-0.292	0.0581845	0.274832	none
Wu et al. 2017 Metformin D120	K00634		Butyrate	-0.288	0.177876	0.326106	none
Wu et al. 2017 Metformin D60	K00634		Butyrate	0.0947	0.663947	0.902735	none
Ren et al. 2023 Metformin D90	K00634		Butyrate	0.111	0.44611	0.613402	none
Zhang et al. 2022 Acarbose D168	K00634		Butyrate	-0.799	2.19e-07	1.29e-06	Pre
Zhang et al. 2022 Vildagliptin D168	K00634		Butyrate	-0.471	0.00284536	0.0178405	Pre
Zhang et al. 2020 Berberine D84	K00634		Butyrate	0.39	0.000313357	0.000544686	Post
Zhang et al. 2020 Placebo D84	K00634		Butyrate	0.0999	0.327404	0.772616	none
Gu et al. 2017 Acarbose D90	K00864		Glycerolipid	0.122	0.383354	0.398886	none
Gu et al. 2017 Glipizide D90	K00864		Glycerolipid	-0.222	0.14869	0.274832	none
Wu et al. 2017 Metformin D120	K00864		Glycerolipid	0.1	0.637818	0.7016	none
Wu et al. 2017 Metformin D60	K00864		Glycerolipid	0.436	0.0456555	0.125552	none
Ren et al. 2023 Metformin D90	K00864		Glycerolipid	-0.0108	0.940951	0.940951	none
Zhang et al. 2022 Acarbose D168	K00864		Glycerolipid	0.437	0.00462463	0.00508709	Post
Zhang et al. 2022 Vildagliptin D168	K00864		Glycerolipid	0.329	0.0372147	0.0584802	none
Zhang et al. 2020 Berberine D84	K00864		Glycerolipid	0.547	4.73e-07	2.6e-06	Post
Zhang et al. 2020 Placebo D84	K00864		Glycerolipid	0.185	0.0710388	0.390713	none
Gu et al. 2017 Acarbose D90	K00929		Butyrate	-0.723	2.53e-07	1.39e-06	Pre
Gu et al. 2017 Glipizide D90	K00929		Butyrate	-0.261	0.0902185	0.274832	none
Wu et al. 2017 Metformin D120	K00929		Butyrate	-0.267	0.211326	0.332084	none
Wu et al. 2017 Metformin D60	K00929		Butyrate	0.178	0.41404	0.650634	none
Ren et al. 2023 Metformin D90	K00929		Butyrate	0.091	0.532399	0.65071	none
Zhang et al. 2022 Acarbose D168	K00929		Butyrate	-0.798	2.34e-07	1.29e-06	Pre
Zhang et al. 2022 Vildagliptin D168	K00929		Butyrate	-0.465	0.00324373	0.0178405	Pre
Zhang et al. 2020 Berberine D84	K00929		Butyrate	0.358	0.000976273	0.00134238	Post
Zhang et al. 2020 Placebo D84	K00929		Butyrate	0.0821	0.421427	0.772616	none
Gu et al. 2017 Acarbose D90	K01034		Butyrate	-0.528	0.000164473	0.00036184	Pre
Gu et al. 2017 Glipizide D90	K01034		Butyrate	-0.214	0.16327	0.274832	none
Wu et al. 2017 Metformin D120	K01034		Butyrate	-0.343	0.108043	0.288491	none
Wu et al. 2017 Metformin D60	K01034		Butyrate	-0.0644	0.767658	0.902735	none
Ren et al. 2023 Metformin D90	K01034		Butyrate	0.171	0.240147	0.613402	none
Zhang et al. 2022 Acarbose D168	K01034		Butyrate	0.152	0.326328	0.326328	none
Zhang et al. 2022 Vildagliptin D168	K01034		Butyrate	-0.068	0.667107	0.733818	none
Zhang et al. 2020 Berberine D84	K01034		Butyrate	0.388	0.000346618	0.000544686	Post
Zhang et al. 2020 Placebo D84	K01034		Butyrate	0.196	0.055046	0.390713	none
Gu et al. 2017 Acarbose D90	K01745		IMP	-0.482	0.00058158	0.00106623	Pre
Gu et al. 2017 Glipizide D90	K01745		IMP	-0.218	0.159528	0.274832	none
Wu et al. 2017 Metformin D120	K01745		IMP	-0.183	0.389602	0.535702	none
Wu et al. 2017 Metformin D60	K01745		IMP	0.504	0.0208117	0.0763095	none
Ren et al. 2023 Metformin D90	K01745		IMP	0.282	0.0541103	0.348897	none
Zhang et al. 2022 Acarbose D168	K01745		IMP	-0.671	1.39e-05	3.83e-05	Pre
Zhang et al. 2022 Vildagliptin D168	K01745		IMP	-0.37	0.0193465	0.0521707	none
Zhang et al. 2020 Berberine D84	K01745		IMP	0.591	5.07e-08	5.58e-07	Post
Zhang et al. 2020 Placebo D84	K01745		IMP	0.0877	0.390471	0.772616	none
Gu et al. 2017 Acarbose D90	K03621		Glycerolipid	0.459	0.00103545	0.00162713	Post
Gu et al. 2017 Glipizide D90	K03621		Glycerolipid	-0.0801	0.603829	0.807369	none
Wu et al. 2017 Metformin D120	K03621		Glycerolipid	0.121	0.569934	0.696586	none
Wu et al. 2017 Metformin D60	K03621		Glycerolipid	0.0493	0.82126	0.902735	none
Ren et al. 2023 Metformin D90	K03621		Glycerolipid	-0.0448	0.758933	0.834826	none
Zhang et al. 2022 Acarbose D168	K03621		Glycerolipid	0.674	1.24e-05	3.83e-05	Post
Zhang et al. 2022 Vildagliptin D168	K03621		Glycerolipid	0.359	0.0231119	0.0521707	none
Zhang et al. 2020 Berberine D84	K03621		Glycerolipid	0.0377	0.727577	0.727577	none
Zhang et al. 2020 Placebo D84	K03621		Glycerolipid	0.0295	0.772818	0.8501	none
Gu et al. 2017 Acarbose D90	K05878		Glycerolipid	0.15	0.285261	0.348652	none
Gu et al. 2017 Glipizide D90	K05878		Glycerolipid	-0.0395	0.7977	0.807369	none
Wu et al. 2017 Metformin D120	K05878		Glycerolipid	0.599	0.00498071	0.0273939	Post
Wu et al. 2017 Metformin D60	K05878		Glycerolipid	0.709	0.0011547	0.00635084	Post
Ren et al. 2023 Metformin D90	K05878		Glycerolipid	0.117	0.421256	0.613402	none
Zhang et al. 2022 Acarbose D168	K05878		Glycerolipid	0.565	0.000254864	0.000467252	Post
Zhang et al. 2022 Vildagliptin D168	K05878		Glycerolipid	0.163	0.300678	0.367496	none
Zhang et al. 2020 Berberine D84	K05878		Glycerolipid	0.536	7.79e-07	2.86e-06	Post
Zhang et al. 2020 Placebo D84	K05878		Glycerolipid	0.0906	0.374542	0.772616	none
Gu et al. 2017 Acarbose D90	K05879		Glycerolipid	0.293	0.0365924	0.0503145	none
Gu et al. 2017 Glipizide D90	K05879		Glycerolipid	-0.21	0.174893	0.274832	none
Wu et al. 2017 Metformin D120	K05879		Glycerolipid	0.544	0.0108171	0.0396626	Post
Wu et al. 2017 Metformin D60	K05879		Glycerolipid	0.77	0.000418868	0.00460755	Post
Ren et al. 2023 Metformin D90	K05879		Glycerolipid	0.153	0.294807	0.613402	none
Zhang et al. 2022 Acarbose D168	K05879		Glycerolipid	0.506	0.00102996	0.00133026	Post
Zhang et al. 2022 Vildagliptin D168	K05879		Glycerolipid	0.28	0.0760216	0.10453	none
Zhang et al. 2020 Berberine D84	K05879		Glycerolipid	0.513	2.29e-06	6.31e-06	Post
Zhang et al. 2020 Placebo D84	K05879		Glycerolipid	0.0526	0.606373	0.8501	none
Gu et al. 2017 Acarbose D90	K05881		Glycerolipid	0.118	0.398886	0.398886	none
Gu et al. 2017 Glipizide D90	K05881		Glycerolipid	-0.0434	0.778455	0.807369	none
Wu et al. 2017 Metformin D120	K05881		Glycerolipid	0.765	0.000333922	0.00367314	Post
Wu et al. 2017 Metformin D60	K05881		Glycerolipid	0.397	0.0680347	0.149676	none
Ren et al. 2023 Metformin D90	K05881		Glycerolipid	0.263	0.0720239	0.348897	none
Zhang et al. 2022 Acarbose D168	K05881		Glycerolipid	0.534	0.000545692	0.000857516	Post
Zhang et al. 2022 Vildagliptin D168	K05881		Glycerolipid	0.351	0.0265675	0.0521707	none
Zhang et al. 2020 Berberine D84	K05881		Glycerolipid	0.332	0.00224102	0.00273903	Post
Zhang et al. 2020 Placebo D84	K05881		Glycerolipid	-0.016	0.875138	0.875138	none
Gu et al. 2017 Acarbose D90	K17363		IMP	-0.654	1.14e-06	4.17e-06	Pre
Gu et al. 2017 Glipizide D90	K17363		IMP	-0.295	0.0548784	0.274832	none
Wu et al. 2017 Metformin D120	K17363		IMP	0.0373	0.946171	0.946171	none
Wu et al. 2017 Metformin D60	K17363		IMP	-0.0567	0.902735	0.902735	none
Ren et al. 2023 Metformin D90	K17363		IMP	0.27	0.0951536	0.348897	none
Zhang et al. 2022 Acarbose D168	K17363		IMP	-0.492	0.0010884	0.00133026	Pre
Zhang et al. 2022 Vildagliptin D168	K17363		IMP	0.0324	0.837849	0.837849	none
Zhang et al. 2020 Berberine D84	K17363		IMP	-0.193	0.0475483	0.0523032	none
Zhang et al. 2020 Placebo D84	K17363		IMP	-0.0308	0.641745	0.8501	none

## Sheet: Table S8
Table S8 |Comparisons of CLR-transformed relative abundance of species between pre- (D0) and post-intervention samples (D28, D56, D84) in Acarbose alone and Acarbose+WTP interventional groups. WTP: a high-fiber diet composed of whole grains, traditional Chinese medicinal foods, and prebiotics.
Species	Group	Drug	P value (Wilcox sign test)	Effect size	BH-adjusted Pvalue	Enrichment
Acidaminococcus intestini	Zhao et al. 2018 Acar+WTP D28	Acarbose+WTP	9.84273e-06	0.851	0.000236836	D28
Actinomyces graevenitzii	Zhao et al. 2018 Acar+WTP D28	Acarbose+WTP	0.149443	0.277	0.212367	none
Actinomyces odontolyticus	Zhao et al. 2018 Acar+WTP D28	Acarbose+WTP	0.597118	0.102	0.660745	none
Adlercreutzia equolifaciens	Zhao et al. 2018 Acar+WTP D28	Acarbose+WTP	0.194511	-0.25	0.265242	none
Akkermansia muciniphila	Zhao et al. 2018 Acar+WTP D28	Acarbose+WTP	0.194511	-0.25	0.265242	none
Alistipes finegoldii	Zhao et al. 2018 Acar+WTP D28	Acarbose+WTP	0.0926173	-0.323	0.145388	none
Alistipes indistinctus	Zhao et al. 2018 Acar+WTP D28	Acarbose+WTP	0.118376	-0.3	0.17956	none
Alistipes onderdonkii	Zhao et al. 2018 Acar+WTP D28	Acarbose+WTP	0.170866	-0.264	0.237804	none
Alistipes putredinis	Zhao et al. 2018 Acar+WTP D28	Acarbose+WTP	0.0366021	-0.402	0.0705897	none
Alistipes senegalensis	Zhao et al. 2018 Acar+WTP D28	Acarbose+WTP	0.613893	0.0972	0.673784	none
Alistipes shahii	Zhao et al. 2018 Acar+WTP D28	Acarbose+WTP	0.08805	-0.329	0.139844	none
Anaerostipes hadrus	Zhao et al. 2018 Acar+WTP D28	Acarbose+WTP	0.00458329	0.545	0.0140624	D28
Anaerotruncus colihominis	Zhao et al. 2018 Acar+WTP D28	Acarbose+WTP	0.0516517	-0.375	0.0942295	none
Atopobium parvulum	Zhao et al. 2018 Acar+WTP D28	Acarbose+WTP	9.84273e-06	0.851	0.000236836	D28
Bacteroidales bacterium ph8	Zhao et al. 2018 Acar+WTP D28	Acarbose+WTP	0.301569	0.198	0.373503	none
Bacteroides caccae	Zhao et al. 2018 Acar+WTP D28	Acarbose+WTP	0.083666	-0.333	0.136083	none
Bacteroides cellulosilyticus	Zhao et al. 2018 Acar+WTP D28	Acarbose+WTP	0.00712809	-0.518	0.0200478	D0
Bacteroides clarus	Zhao et al. 2018 Acar+WTP D28	Acarbose+WTP	0.597118	0.102	0.660745	none
Bacteroides coprocola	Zhao et al. 2018 Acar+WTP D28	Acarbose+WTP	0.290466	0.204	0.366476	none
Bacteroides dorei	Zhao et al. 2018 Acar+WTP D28	Acarbose+WTP	0.0754285	-0.343	0.128897	none
Bacteroides eggerthii	Zhao et al. 2018 Acar+WTP D28	Acarbose+WTP	0.942542	0.0139	0.963964	none
Bacteroides faecis	Zhao et al. 2018 Acar+WTP D28	Acarbose+WTP	0.700682	-0.0739	0.750731	none
Bacteroides finegoldii	Zhao et al. 2018 Acar+WTP D28	Acarbose+WTP	0.00765829	-0.514	0.0210994	D0
Bacteroides fragilis	Zhao et al. 2018 Acar+WTP D28	Acarbose+WTP	0.0678653	-0.352	0.118985	none
Bacteroides intestinalis	Zhao et al. 2018 Acar+WTP D28	Acarbose+WTP	0.736607	-0.0647	0.77689	none
Bacteroides massiliensis	Zhao et al. 2018 Acar+WTP D28	Acarbose+WTP	0.00289097	-0.574	0.0100072	D0
Bacteroides nordii	Zhao et al. 2018 Acar+WTP D28	Acarbose+WTP	0.0411391	-0.393	0.0760792	none
Bacteroides ovatus	Zhao et al. 2018 Acar+WTP D28	Acarbose+WTP	0.42788	-0.153	0.497964	none
Bacteroides plebeius	Zhao et al. 2018 Acar+WTP D28	Acarbose+WTP	0.630872	0.0924	0.681342	none
Bacteroides salyersiae	Zhao et al. 2018 Acar+WTP D28	Acarbose+WTP	0.597118	0.102	0.660745	none
Bacteroides stercoris	Zhao et al. 2018 Acar+WTP D28	Acarbose+WTP	0.000769609	-0.647	0.00399605	D0
Bacteroides thetaiotaomicron	Zhao et al. 2018 Acar+WTP D28	Acarbose+WTP	0.000494672	-0.67	0.00318004	D0
Bacteroides uniformis	Zhao et al. 2018 Acar+WTP D28	Acarbose+WTP	0.102322	-0.314	0.158775	none
Bacteroides vulgatus	Zhao et al. 2018 Acar+WTP D28	Acarbose+WTP	0.00267223	-0.577	0.00949344	D0
Bacteroides xylanisolvens	Zhao et al. 2018 Acar+WTP D28	Acarbose+WTP	0.0173844	-0.458	0.0372523	D0
Barnesiella intestinihominis	Zhao et al. 2018 Acar+WTP D28	Acarbose+WTP	0.532201	0.12	0.608874	none
Bifidobacterium adolescentis	Zhao et al. 2018 Acar+WTP D28	Acarbose+WTP	0.0388143	0.398	0.0738019	none
Bifidobacterium bifidum	Zhao et al. 2018 Acar+WTP D28	Acarbose+WTP	0.00393908	0.554	0.0123669	D28
Bifidobacterium breve	Zhao et al. 2018 Acar+WTP D28	Acarbose+WTP	0.000914958	0.639	0.00457479	D28
Bifidobacterium catenulatum	Zhao et al. 2018 Acar+WTP D28	Acarbose+WTP	9.00023e-05	0.754	0.00101253	D28
Bifidobacterium dentium	Zhao et al. 2018 Acar+WTP D28	Acarbose+WTP	0.0305989	0.416	0.0607479	none
Bifidobacterium longum	Zhao et al. 2018 Acar+WTP D28	Acarbose+WTP	1.22804e-05	0.841	0.000236836	D28
Bifidobacterium pseudocatenulatum	Zhao et al. 2018 Acar+WTP D28	Acarbose+WTP	1.22804e-05	0.841	0.000236836	D28
Bilophila wadsworthia	Zhao et al. 2018 Acar+WTP D28	Acarbose+WTP	0.000285874	-0.699	0.00214406	D0
Burkholderiales bacterium 1 1 47	Zhao et al. 2018 Acar+WTP D28	Acarbose+WTP	0.136343	0.287	0.200068	none
Clostridiales bacterium 1 7 47FAA	Zhao et al. 2018 Acar+WTP D28	Acarbose+WTP	0.0794605	-0.337	0.132434	none
Clostridium asparagiforme	Zhao et al. 2018 Acar+WTP D28	Acarbose+WTP	0.083666	-0.333	0.136083	none
Clostridium bartlettii	Zhao et al. 2018 Acar+WTP D28	Acarbose+WTP	0.0609373	-0.36	0.108244	none
Clostridium bolteae	Zhao et al. 2018 Acar+WTP D28	Acarbose+WTP	2.91061e-05	-0.804	0.000436591	D0
Clostridium citroniae	Zhao et al. 2018 Acar+WTP D28	Acarbose+WTP	0.0116483	-0.485	0.0291206	D0
Clostridium hathewayi	Zhao et al. 2018 Acar+WTP D28	Acarbose+WTP	0.0116483	-0.485	0.0291206	D0
Clostridium leptum	Zhao et al. 2018 Acar+WTP D28	Acarbose+WTP	0.220472	0.237	0.291801	none
Clostridium nexile	Zhao et al. 2018 Acar+WTP D28	Acarbose+WTP	0.290466	-0.204	0.366476	none
Clostridium ramosum	Zhao et al. 2018 Acar+WTP D28	Acarbose+WTP	0.980833	0.00462	0.980833	none
Clostridium symbiosum	Zhao et al. 2018 Acar+WTP D28	Acarbose+WTP	0.400418	-0.162	0.478375	none
Collinsella aerofaciens	Zhao et al. 2018 Acar+WTP D28	Acarbose+WTP	0.000412937	0.679	0.00293402	D28
Coprococcus catus	Zhao et al. 2018 Acar+WTP D28	Acarbose+WTP	0.00393908	0.554	0.0123669	D28
Coprococcus comes	Zhao et al. 2018 Acar+WTP D28	Acarbose+WTP	0.630872	0.0924	0.681342	none
Dialister invisus	Zhao et al. 2018 Acar+WTP D28	Acarbose+WTP	0.00178866	0.6	0.00670747	D28
Dorea formicigenerans	Zhao et al. 2018 Acar+WTP D28	Acarbose+WTP	0.942542	0.0139	0.963964	none
Dorea longicatena	Zhao et al. 2018 Acar+WTP D28	Acarbose+WTP	0.54809	-0.116	0.621783	none
Eggerthella lenta	Zhao et al. 2018 Acar+WTP D28	Acarbose+WTP	0.0254617	-0.429	0.0513034	none
Enterobacter cloacae	Zhao et al. 2018 Acar+WTP D28	Acarbose+WTP	0.0324985	-0.412	0.063584	none
Erysipelotrichaceae bacterium 2 2 44A	Zhao et al. 2018 Acar+WTP D28	Acarbose+WTP	0.754794	0.06	0.7899	none
Erysipelotrichaceae bacterium 6 1 45	Zhao et al. 2018 Acar+WTP D28	Acarbose+WTP	0.980833	0.00462	0.980833	none
Escherichia coli	Zhao et al. 2018 Acar+WTP D28	Acarbose+WTP	0.00712809	-0.518	0.0200478	D0
Eubacterium biforme	Zhao et al. 2018 Acar+WTP D28	Acarbose+WTP	0.0152442	0.468	0.0342995	D28
Eubacterium eligens	Zhao et al. 2018 Acar+WTP D28	Acarbose+WTP	0.08805	-0.329	0.139844	none
Anaerobutyricum hallii	Zhao et al. 2018 Acar+WTP D28	Acarbose+WTP	0.0210883	0.445	0.0437988	D28
Eubacterium ramulus	Zhao et al. 2018 Acar+WTP D28	Acarbose+WTP	0.124146	-0.296	0.18622	none
Eubacterium rectale	Zhao et al. 2018 Acar+WTP D28	Acarbose+WTP	0.0101501	0.495	0.0268678	D28
Eubacterium ventriosum	Zhao et al. 2018 Acar+WTP D28	Acarbose+WTP	0.374043	0.171	0.454918	none
Faecalibacterium prausnitzii	Zhao et al. 2018 Acar+WTP D28	Acarbose+WTP	0.000540979	0.666	0.00331964	D28
Flavonifractor plautii	Zhao et al. 2018 Acar+WTP D28	Acarbose+WTP	6.01619e-05	-0.772	0.000812186	D0
Gemella sanguinis	Zhao et al. 2018 Acar+WTP D28	Acarbose+WTP	0.0108762	0.491	0.0282364	D28
Gordonibacter pamelaeae	Zhao et al. 2018 Acar+WTP D28	Acarbose+WTP	0.279642	-0.208	0.362996	none
Granulicatella adiacens	Zhao et al. 2018 Acar+WTP D28	Acarbose+WTP	0.00128482	0.62	0.00559517	D28
Haemophilus parainfluenzae	Zhao et al. 2018 Acar+WTP D28	Acarbose+WTP	0.000147079	0.731	0.00124098	D28
Holdemania filiformis	Zhao et al. 2018 Acar+WTP D28	Acarbose+WTP	0.00616545	-0.527	0.0180943	D0
Klebsiella pneumoniae	Zhao et al. 2018 Acar+WTP D28	Acarbose+WTP	0.00532149	-0.537	0.0159645	D0
Lachnospiraceae bacterium 1 1 57FAA	Zhao et al. 2018 Acar+WTP D28	Acarbose+WTP	0.0794605	-0.337	0.132434	none
Lachnospiraceae bacterium 1 4 56FAA	Zhao et al. 2018 Acar+WTP D28	Acarbose+WTP	0.42788	-0.153	0.497964	none
Lachnospiraceae bacterium 2 1 58FAA	Zhao et al. 2018 Acar+WTP D28	Acarbose+WTP	0.961676	0.00924	0.976138	none
Lachnospiraceae bacterium 3 1 46FAA	Zhao et al. 2018 Acar+WTP D28	Acarbose+WTP	0.00118123	-0.624	0.00549881	D0
Lachnospiraceae bacterium 5 1 63FAA	Zhao et al. 2018 Acar+WTP D28	Acarbose+WTP	0.00364884	0.56	0.0120145	D28
Lachnospiraceae bacterium 7 1 58FAA	Zhao et al. 2018 Acar+WTP D28	Acarbose+WTP	0.00128482	-0.62	0.00559517	D0
Lachnospiraceae bacterium 8 1 57FAA	Zhao et al. 2018 Acar+WTP D28	Acarbose+WTP	0.00151758	0.61	0.0062083	D28
Lactobacillus amylovorus	Zhao et al. 2018 Acar+WTP D28	Acarbose+WTP	0.000705263	0.652	0.00396711	D28
Lactobacillus crispatus	Zhao et al. 2018 Acar+WTP D28	Acarbose+WTP	0.00364884	0.56	0.0120145	D28
Lactobacillus delbrueckii	Zhao et al. 2018 Acar+WTP D28	Acarbose+WTP	7.03341e-06	0.864	0.000236836	D28
Lactobacillus fermentum	Zhao et al. 2018 Acar+WTP D28	Acarbose+WTP	1.09972e-05	0.847	0.000236836	D28
Lactobacillus gasseri	Zhao et al. 2018 Acar+WTP D28	Acarbose+WTP	0.0152442	0.468	0.0342995	D28
Lactobacillus mucosae	Zhao et al. 2018 Acar+WTP D28	Acarbose+WTP	0.000147079	0.731	0.00124098	D28
Lactobacillus ruminis	Zhao et al. 2018 Acar+WTP D28	Acarbose+WTP	0.0152442	0.468	0.0342995	D28
Lactobacillus salivarius	Zhao et al. 2018 Acar+WTP D28	Acarbose+WTP	0.00822358	0.508	0.0222037	D28
Megamonas funiformis	Zhao et al. 2018 Acar+WTP D28	Acarbose+WTP	0.0576994	0.366	0.103859	none
Megamonas hypermegale	Zhao et al. 2018 Acar+WTP D28	Acarbose+WTP	0.149443	0.277	0.212367	none
Megamonas rupellensis	Zhao et al. 2018 Acar+WTP D28	Acarbose+WTP	0.290466	0.204	0.366476	none
Megasphaera elsdenii	Zhao et al. 2018 Acar+WTP D28	Acarbose+WTP	7.36657e-05	0.762	0.000904079	D28
Odoribacter splanchnicus	Zhao et al. 2018 Acar+WTP D28	Acarbose+WTP	0.001648	-0.606	0.00635657	D0
Parabacteroides distasonis	Zhao et al. 2018 Acar+WTP D28	Acarbose+WTP	0.149443	0.277	0.212367	none
Parabacteroides goldsteinii	Zhao et al. 2018 Acar+WTP D28	Acarbose+WTP	0.414014	-0.157	0.49028	none
Parabacteroides johnsonii	Zhao et al. 2018 Acar+WTP D28	Acarbose+WTP	0.220472	-0.237	0.291801	none
Parabacteroides merdae	Zhao et al. 2018 Acar+WTP D28	Acarbose+WTP	0.866446	0.0323	0.89977	none
Paraprevotella clara	Zhao et al. 2018 Acar+WTP D28	Acarbose+WTP	0.400418	-0.162	0.478375	none
Paraprevotella xylaniphila	Zhao et al. 2018 Acar+WTP D28	Acarbose+WTP	0.736607	0.0647	0.77689	none
Parasutterella excrementihominis	Zhao et al. 2018 Acar+WTP D28	Acarbose+WTP	0.442012	0.148	0.510014	none
Prevotella copri	Zhao et al. 2018 Acar+WTP D28	Acarbose+WTP	0.0142638	0.472	0.0342995	D28
Prevotella stercorea	Zhao et al. 2018 Acar+WTP D28	Acarbose+WTP	0.0010854	0.629	0.00523319	D28
Roseburia hominis	Zhao et al. 2018 Acar+WTP D28	Acarbose+WTP	0.0715651	-0.346	0.123863	none
Roseburia intestinalis	Zhao et al. 2018 Acar+WTP D28	Acarbose+WTP	0.0173844	-0.458	0.0372523	D0
Roseburia inulinivorans	Zhao et al. 2018 Acar+WTP D28	Acarbose+WTP	0.0162834	-0.462	0.0360371	D0
Rothia mucilaginosa	Zhao et al. 2018 Acar+WTP D28	Acarbose+WTP	0.000147079	0.731	0.00124098	D28
Ruminococcus bromii	Zhao et al. 2018 Acar+WTP D28	Acarbose+WTP	0.229654	0.231	0.301003	none
Ruminococcus callidus	Zhao et al. 2018 Acar+WTP D28	Acarbose+WTP	0.0133395	0.475	0.0327424	D28
Ruminococcus gnavus	Zhao et al. 2018 Acar+WTP D28	Acarbose+WTP	0.001648	-0.606	0.00635657	D0
Ruminococcus lactaris	Zhao et al. 2018 Acar+WTP D28	Acarbose+WTP	0.301569	0.198	0.373503	none
Ruminococcus obeum	Zhao et al. 2018 Acar+WTP D28	Acarbose+WTP	0.0411391	0.393	0.0760792	none
Ruminococcus sp 5 1 39BFAA	Zhao et al. 2018 Acar+WTP D28	Acarbose+WTP	0.118376	0.3	0.17956	none
Ruminococcus torques	Zhao et al. 2018 Acar+WTP D28	Acarbose+WTP	0.000705263	-0.652	0.00396711	D0
Solobacterium moorei	Zhao et al. 2018 Acar+WTP D28	Acarbose+WTP	0.130134	0.291	0.193055	none
Streptococcus anginosus	Zhao et al. 2018 Acar+WTP D28	Acarbose+WTP	0.163484	0.268	0.229899	none
Streptococcus australis	Zhao et al. 2018 Acar+WTP D28	Acarbose+WTP	0.0210883	0.445	0.0437988	D28
Streptococcus gordonii	Zhao et al. 2018 Acar+WTP D28	Acarbose+WTP	0.000769609	0.647	0.00399605	D28
Streptococcus infantis	Zhao et al. 2018 Acar+WTP D28	Acarbose+WTP	0.00010972	0.745	0.00113941	D28
Streptococcus mitis oralis pneumoniae	Zhao et al. 2018 Acar+WTP D28	Acarbose+WTP	0.211555	0.241	0.2856	none
Streptococcus parasanguinis	Zhao et al. 2018 Acar+WTP D28	Acarbose+WTP	0.0152442	0.468	0.0342995	D28
Streptococcus salivarius	Zhao et al. 2018 Acar+WTP D28	Acarbose+WTP	9.84273e-06	0.851	0.000236836	D28
Streptococcus sanguinis	Zhao et al. 2018 Acar+WTP D28	Acarbose+WTP	0.00210362	0.593	0.00767535	D28
Streptococcus thermophilus	Zhao et al. 2018 Acar+WTP D28	Acarbose+WTP	0.0254617	0.429	0.0513034	none
Streptococcus vestibularis	Zhao et al. 2018 Acar+WTP D28	Acarbose+WTP	2.61805e-05	0.808	0.000436591	D28
Sutterella wadsworthensis	Zhao et al. 2018 Acar+WTP D28	Acarbose+WTP	0.348771	0.18	0.428038	none
Veillonella atypica	Zhao et al. 2018 Acar+WTP D28	Acarbose+WTP	0.000494672	0.67	0.00318004	D28
Veillonella dispar	Zhao et al. 2018 Acar+WTP D28	Acarbose+WTP	0.00139674	0.616	0.00589248	D28
Veillonella parvula	Zhao et al. 2018 Acar+WTP D28	Acarbose+WTP	0.000285874	0.699	0.00214406	D28
Acidaminococcus intestini	Zhao et al. 2018 Acar+WTP D56	Acarbose+WTP	0.000121045	0.739	0.00100099	D56
Actinomyces graevenitzii	Zhao et al. 2018 Acar+WTP D56	Acarbose+WTP	0.0754285	0.343	0.114414	none
Actinomyces odontolyticus	Zhao et al. 2018 Acar+WTP D56	Acarbose+WTP	0.923441	0.0185	0.937327	none
Adlercreutzia equolifaciens	Zhao et al. 2018 Acar+WTP D56	Acarbose+WTP	0.400418	-0.162	0.474179	none
Akkermansia muciniphila	Zhao et al. 2018 Acar+WTP D56	Acarbose+WTP	0.791568	-0.0508	0.822013	none
Alistipes finegoldii	Zhao et al. 2018 Acar+WTP D56	Acarbose+WTP	0.0643244	-0.356	0.102162	none
Alistipes indistinctus	Zhao et al. 2018 Acar+WTP D56	Acarbose+WTP	0.0715651	-0.346	0.109787	none
Alistipes onderdonkii	Zhao et al. 2018 Acar+WTP D56	Acarbose+WTP	0.42788	-0.153	0.497964	none
Alistipes putredinis	Zhao et al. 2018 Acar+WTP D56	Acarbose+WTP	0.083666	-0.333	0.12412	none
Alistipes senegalensis	Zhao et al. 2018 Acar+WTP D56	Acarbose+WTP	0.248828	-0.221	0.326134	none
Alistipes shahii	Zhao et al. 2018 Acar+WTP D56	Acarbose+WTP	0.0254617	-0.429	0.0513034	none
Anaerostipes hadrus	Zhao et al. 2018 Acar+WTP D56	Acarbose+WTP	0.00337819	0.564	0.0108585	D56
Anaerotruncus colihominis	Zhao et al. 2018 Acar+WTP D56	Acarbose+WTP	0.0324985	-0.412	0.0609347	none
Atopobium parvulum	Zhao et al. 2018 Acar+WTP D56	Acarbose+WTP	6.65906e-05	0.768	0.000749144	D56
Bacteroidales bacterium ph8	Zhao et al. 2018 Acar+WTP D56	Acarbose+WTP	0.980833	0.00462	0.988152	none
Bacteroides caccae	Zhao et al. 2018 Acar+WTP D56	Acarbose+WTP	0.0162834	-0.462	0.0366377	D0
Bacteroides cellulosilyticus	Zhao et al. 2018 Acar+WTP D56	Acarbose+WTP	0.00712809	-0.518	0.0188685	D0
Bacteroides clarus	Zhao et al. 2018 Acar+WTP D56	Acarbose+WTP	0.374043	0.171	0.454918	none
Bacteroides coprocola	Zhao et al. 2018 Acar+WTP D56	Acarbose+WTP	0.248828	0.221	0.326134	none
Bacteroides dorei	Zhao et al. 2018 Acar+WTP D56	Acarbose+WTP	0.258824	-0.217	0.332774	none
Bacteroides eggerthii	Zhao et al. 2018 Acar+WTP D56	Acarbose+WTP	0.54809	0.116	0.606493	none
Bacteroides faecis	Zhao et al. 2018 Acar+WTP D56	Acarbose+WTP	0.258824	-0.217	0.332774	none
Bacteroides finegoldii	Zhao et al. 2018 Acar+WTP D56	Acarbose+WTP	0.0488326	-0.379	0.084518	none
Bacteroides fragilis	Zhao et al. 2018 Acar+WTP D56	Acarbose+WTP	0.0678653	-0.352	0.106533	none
Bacteroides intestinalis	Zhao et al. 2018 Acar+WTP D56	Acarbose+WTP	0.42788	-0.153	0.497964	none
Bacteroides massiliensis	Zhao et al. 2018 Acar+WTP D56	Acarbose+WTP	0.00337819	-0.564	0.0108585	D0
Bacteroides nordii	Zhao et al. 2018 Acar+WTP D56	Acarbose+WTP	0.08805	-0.329	0.127815	none
Bacteroides ovatus	Zhao et al. 2018 Acar+WTP D56	Acarbose+WTP	0.0609373	-0.36	0.100324	none
Bacteroides plebeius	Zhao et al. 2018 Acar+WTP D56	Acarbose+WTP	0.279642	0.208	0.352819	none
Bacteroides salyersiae	Zhao et al. 2018 Acar+WTP D56	Acarbose+WTP	0.516548	0.125	0.576314	none
Bacteroides stercoris	Zhao et al. 2018 Acar+WTP D56	Acarbose+WTP	0.00128482	-0.62	0.00525607	D0
Bacteroides thetaiotaomicron	Zhao et al. 2018 Acar+WTP D56	Acarbose+WTP	0.000133465	-0.735	0.00100099	D0
Bacteroides uniformis	Zhao et al. 2018 Acar+WTP D56	Acarbose+WTP	0.186376	-0.254	0.251608	none
Bacteroides vulgatus	Zhao et al. 2018 Acar+WTP D56	Acarbose+WTP	0.00616545	-0.527	0.0173403	D0
Bacteroides xylanisolvens	Zhao et al. 2018 Acar+WTP D56	Acarbose+WTP	0.0305989	-0.416	0.0590122	none
Barnesiella intestinihominis	Zhao et al. 2018 Acar+WTP D56	Acarbose+WTP	0.700682	0.0739	0.756737	none
Bifidobacterium adolescentis	Zhao et al. 2018 Acar+WTP D56	Acarbose+WTP	0.00765829	0.514	0.0198821	D56
Bifidobacterium bifidum	Zhao et al. 2018 Acar+WTP D56	Acarbose+WTP	1.70433e-05	0.828	0.000255649	D56
Bifidobacterium breve	Zhao et al. 2018 Acar+WTP D56	Acarbose+WTP	0.0010854	0.629	0.00472675	D56
Bifidobacterium catenulatum	Zhao et al. 2018 Acar+WTP D56	Acarbose+WTP	9.84273e-06	0.851	0.000255649	D56
Bifidobacterium dentium	Zhao et al. 2018 Acar+WTP D56	Acarbose+WTP	0.0643244	0.356	0.102162	none
Bifidobacterium longum	Zhao et al. 2018 Acar+WTP D56	Acarbose+WTP	1.22804e-05	0.841	0.000255649	D56
Bifidobacterium pseudocatenulatum	Zhao et al. 2018 Acar+WTP D56	Acarbose+WTP	2.91061e-05	0.804	0.000392932	D56
Bilophila wadsworthia	Zhao et al. 2018 Acar+WTP D56	Acarbose+WTP	0.000376974	-0.685	0.00212048	D0
Burkholderiales bacterium 1 1 47	Zhao et al. 2018 Acar+WTP D56	Acarbose+WTP	0.0576994	0.366	0.0961656	none
Clostridiales bacterium 1 7 47FAA	Zhao et al. 2018 Acar+WTP D56	Acarbose+WTP	0.0287955	-0.421	0.056339	none
Clostridium asparagiforme	Zhao et al. 2018 Acar+WTP D56	Acarbose+WTP	0.0324985	-0.412	0.0609347	none
Clostridium bartlettii	Zhao et al. 2018 Acar+WTP D56	Acarbose+WTP	0.810136	-0.0462	0.834873	none
Clostridium bolteae	Zhao et al. 2018 Acar+WTP D56	Acarbose+WTP	1.22804e-05	-0.841	0.000255649	D0
Clostridium citroniae	Zhao et al. 2018 Acar+WTP D56	Acarbose+WTP	0.00139674	-0.616	0.00538741	D0
Clostridium hathewayi	Zhao et al. 2018 Acar+WTP D56	Acarbose+WTP	0.0287955	-0.421	0.056339	none
Clostridium leptum	Zhao et al. 2018 Acar+WTP D56	Acarbose+WTP	1	0	1	none
Clostridium nexile	Zhao et al. 2018 Acar+WTP D56	Acarbose+WTP	0.456408	-0.143	0.513459	none
Clostridium ramosum	Zhao et al. 2018 Acar+WTP D56	Acarbose+WTP	0.754794	0.06	0.7899	none
Clostridium symbiosum	Zhao et al. 2018 Acar+WTP D56	Acarbose+WTP	0.0516517	-0.375	0.0871623	none
Collinsella aerofaciens	Zhao et al. 2018 Acar+WTP D56	Acarbose+WTP	0.000540979	0.666	0.00270489	D56
Coprococcus catus	Zhao et al. 2018 Acar+WTP D56	Acarbose+WTP	0.0142638	0.472	0.0337827	D56
Coprococcus comes	Zhao et al. 2018 Acar+WTP D56	Acarbose+WTP	0.130134	0.291	0.179266	none
Dialister invisus	Zhao et al. 2018 Acar+WTP D56	Acarbose+WTP	0.0344982	0.406	0.063798	none
Dorea formicigenerans	Zhao et al. 2018 Acar+WTP D56	Acarbose+WTP	0.754794	0.06	0.7899	none
Dorea longicatena	Zhao et al. 2018 Acar+WTP D56	Acarbose+WTP	0.442012	0.148	0.510014	none
Eggerthella lenta	Zhao et al. 2018 Acar+WTP D56	Acarbose+WTP	0.00946735	-0.498	0.024115	D0
Enterobacter cloacae	Zhao et al. 2018 Acar+WTP D56	Acarbose+WTP	0.0162834	-0.462	0.0366377	D0
Erysipelotrichaceae bacterium 2 2 44A	Zhao et al. 2018 Acar+WTP D56	Acarbose+WTP	0.736607	0.0647	0.783007	none
Erysipelotrichaceae bacterium 6 1 45	Zhao et al. 2018 Acar+WTP D56	Acarbose+WTP	0.613893	0.0972	0.668351	none
Escherichia coli	Zhao et al. 2018 Acar+WTP D56	Acarbose+WTP	0.00572947	-0.531	0.016457	D0
Eubacterium biforme	Zhao et al. 2018 Acar+WTP D56	Acarbose+WTP	0.00712809	0.518	0.0188685	D56
Eubacterium eligens	Zhao et al. 2018 Acar+WTP D56	Acarbose+WTP	0.456408	-0.143	0.513459	none
Anaerobutyricum hallii	Zhao et al. 2018 Acar+WTP D56	Acarbose+WTP	0.0516517	0.375	0.0871623	none
Eubacterium ramulus	Zhao et al. 2018 Acar+WTP D56	Acarbose+WTP	0.269095	-0.214	0.342715	none
Eubacterium rectale	Zhao et al. 2018 Acar+WTP D56	Acarbose+WTP	0.00337819	0.564	0.0108585	D56
Eubacterium ventriosum	Zhao et al. 2018 Acar+WTP D56	Acarbose+WTP	0.0643244	0.356	0.102162	none
Faecalibacterium prausnitzii	Zhao et al. 2018 Acar+WTP D56	Acarbose+WTP	0.00425012	0.55	0.0133434	D56
Flavonifractor plautii	Zhao et al. 2018 Acar+WTP D56	Acarbose+WTP	0.00118123	-0.624	0.0049833	D0
Gemella sanguinis	Zhao et al. 2018 Acar+WTP D56	Acarbose+WTP	0.0162834	0.462	0.0366377	D56
Gordonibacter pamelaeae	Zhao et al. 2018 Acar+WTP D56	Acarbose+WTP	0.0715651	-0.346	0.109787	none
Granulicatella adiacens	Zhao et al. 2018 Acar+WTP D56	Acarbose+WTP	0.0173844	0.458	0.0384737	D56
Haemophilus parainfluenzae	Zhao et al. 2018 Acar+WTP D56	Acarbose+WTP	0.000285874	0.699	0.00175423	D56
Holdemania filiformis	Zhao et al. 2018 Acar+WTP D56	Acarbose+WTP	0.00194028	-0.597	0.00707939	D0
Klebsiella pneumoniae	Zhao et al. 2018 Acar+WTP D56	Acarbose+WTP	0.00493993	-0.541	0.0151566	D0
Lachnospiraceae bacterium 1 1 57FAA	Zhao et al. 2018 Acar+WTP D56	Acarbose+WTP	0.00210362	-0.593	0.00728175	D0
Lachnospiraceae bacterium 1 4 56FAA	Zhao et al. 2018 Acar+WTP D56	Acarbose+WTP	0.718567	-0.0693	0.769893	none
Lachnospiraceae bacterium 2 1 58FAA	Zhao et al. 2018 Acar+WTP D56	Acarbose+WTP	0.847586	0.037	0.866849	none
Lachnospiraceae bacterium 3 1 46FAA	Zhao et al. 2018 Acar+WTP D56	Acarbose+WTP	0.00210362	-0.593	0.00728175	D0
Lachnospiraceae bacterium 5 1 63FAA	Zhao et al. 2018 Acar+WTP D56	Acarbose+WTP	0.0101501	0.495	0.0249138	D56
Lachnospiraceae bacterium 7 1 58FAA	Zhao et al. 2018 Acar+WTP D56	Acarbose+WTP	9.00023e-05	-0.754	0.000810021	D0
Lachnospiraceae bacterium 8 1 57FAA	Zhao et al. 2018 Acar+WTP D56	Acarbose+WTP	0.000839369	0.643	0.00390741	D56
Lactobacillus amylovorus	Zhao et al. 2018 Acar+WTP D56	Acarbose+WTP	8.14477e-05	0.758	0.000785389	D56
Lactobacillus crispatus	Zhao et al. 2018 Acar+WTP D56	Acarbose+WTP	0.00194028	0.597	0.00707939	D56
Lactobacillus delbrueckii	Zhao et al. 2018 Acar+WTP D56	Acarbose+WTP	8.80454e-06	0.854	0.000255649	D56
Lactobacillus fermentum	Zhao et al. 2018 Acar+WTP D56	Acarbose+WTP	8.80454e-06	0.854	0.000255649	D56
Lactobacillus gasseri	Zhao et al. 2018 Acar+WTP D56	Acarbose+WTP	0.0185501	0.452	0.0403914	D56
Lactobacillus mucosae	Zhao et al. 2018 Acar+WTP D56	Acarbose+WTP	0.000452084	0.675	0.00234736	D56
Lactobacillus ruminis	Zhao et al. 2018 Acar+WTP D56	Acarbose+WTP	0.0101501	0.495	0.0249138	D56
Lactobacillus salivarius	Zhao et al. 2018 Acar+WTP D56	Acarbose+WTP	0.08805	0.329	0.127815	none
Megamonas funiformis	Zhao et al. 2018 Acar+WTP D56	Acarbose+WTP	0.0388143	0.398	0.0708099	none
Megamonas hypermegale	Zhao et al. 2018 Acar+WTP D56	Acarbose+WTP	0.118376	0.3	0.166467	none
Megamonas rupellensis	Zhao et al. 2018 Acar+WTP D56	Acarbose+WTP	0.0461439	0.383	0.0809016	none
Megasphaera elsdenii	Zhao et al. 2018 Acar+WTP D56	Acarbose+WTP	0.000839369	0.643	0.00390741	D56
Odoribacter splanchnicus	Zhao et al. 2018 Acar+WTP D56	Acarbose+WTP	0.00532149	-0.537	0.0159645	D0
Parabacteroides distasonis	Zhao et al. 2018 Acar+WTP D56	Acarbose+WTP	0.56421	0.111	0.619255	none
Parabacteroides goldsteinii	Zhao et al. 2018 Acar+WTP D56	Acarbose+WTP	0.456408	-0.143	0.513459	none
Parabacteroides johnsonii	Zhao et al. 2018 Acar+WTP D56	Acarbose+WTP	0.124146	-0.296	0.172781	none
Parabacteroides merdae	Zhao et al. 2018 Acar+WTP D56	Acarbose+WTP	0.149443	-0.277	0.203787	none
Paraprevotella clara	Zhao et al. 2018 Acar+WTP D56	Acarbose+WTP	0.387094	-0.166	0.466586	none
Paraprevotella xylaniphila	Zhao et al. 2018 Acar+WTP D56	Acarbose+WTP	0.312951	-0.194	0.391188	none
Parasutterella excrementihominis	Zhao et al. 2018 Acar+WTP D56	Acarbose+WTP	0.083666	0.333	0.12412	none
Prevotella copri	Zhao et al. 2018 Acar+WTP D56	Acarbose+WTP	0.000285874	0.699	0.00175423	D56
Prevotella stercorea	Zhao et al. 2018 Acar+WTP D56	Acarbose+WTP	4.90255e-05	0.781	0.000601676	D56
Roseburia hominis	Zhao et al. 2018 Acar+WTP D56	Acarbose+WTP	0.0210883	-0.445	0.0444831	D0
Roseburia intestinalis	Zhao et al. 2018 Acar+WTP D56	Acarbose+WTP	0.220472	-0.237	0.29469	none
Roseburia inulinivorans	Zhao et al. 2018 Acar+WTP D56	Acarbose+WTP	0.0197837	-0.448	0.0423937	D0
Rothia mucilaginosa	Zhao et al. 2018 Acar+WTP D56	Acarbose+WTP	1.70433e-05	0.828	0.000255649	D56
Ruminococcus bromii	Zhao et al. 2018 Acar+WTP D56	Acarbose+WTP	0.102322	0.314	0.146952	none
Ruminococcus callidus	Zhao et al. 2018 Acar+WTP D56	Acarbose+WTP	0.00663108	0.522	0.0182693	D56
Ruminococcus gnavus	Zhao et al. 2018 Acar+WTP D56	Acarbose+WTP	0.0461439	-0.383	0.0809016	none
Ruminococcus lactaris	Zhao et al. 2018 Acar+WTP D56	Acarbose+WTP	0.324612	0.19	0.402042	none
Ruminococcus obeum	Zhao et al. 2018 Acar+WTP D56	Acarbose+WTP	0.0254617	0.429	0.0513034	none
Ruminococcus sp 5 1 39BFAA	Zhao et al. 2018 Acar+WTP D56	Acarbose+WTP	0.00572947	0.531	0.016457	D56
Ruminococcus torques	Zhao et al. 2018 Acar+WTP D56	Acarbose+WTP	0.000343956	-0.689	0.00201887	D0
Solobacterium moorei	Zhao et al. 2018 Acar+WTP D56	Acarbose+WTP	0.400418	0.162	0.474179	none
Streptococcus anginosus	Zhao et al. 2018 Acar+WTP D56	Acarbose+WTP	0.0142638	0.472	0.0337827	D56
Streptococcus australis	Zhao et al. 2018 Acar+WTP D56	Acarbose+WTP	0.118376	0.3	0.166467	none
Streptococcus gordonii	Zhao et al. 2018 Acar+WTP D56	Acarbose+WTP	0.00139674	0.616	0.00538741	D56
Streptococcus infantis	Zhao et al. 2018 Acar+WTP D56	Acarbose+WTP	1.52878e-05	0.831	0.000255649	D56
Streptococcus mitis oralis pneumoniae	Zhao et al. 2018 Acar+WTP D56	Acarbose+WTP	0.0411391	0.393	0.0740505	none
Streptococcus parasanguinis	Zhao et al. 2018 Acar+WTP D56	Acarbose+WTP	0.000914958	0.639	0.00411731	D56
Streptococcus salivarius	Zhao et al. 2018 Acar+WTP D56	Acarbose+WTP	6.28108e-06	0.87	0.000255649	D56
Streptococcus sanguinis	Zhao et al. 2018 Acar+WTP D56	Acarbose+WTP	0.000133465	0.735	0.00100099	D56
Streptococcus thermophilus	Zhao et al. 2018 Acar+WTP D56	Acarbose+WTP	0.0224672	0.439	0.0466627	D56
Streptococcus vestibularis	Zhao et al. 2018 Acar+WTP D56	Acarbose+WTP	0.000147079	0.731	0.00104504	D56
Sutterella wadsworthensis	Zhao et al. 2018 Acar+WTP D56	Acarbose+WTP	0.374043	0.171	0.454918	none
Veillonella atypica	Zhao et al. 2018 Acar+WTP D56	Acarbose+WTP	0.000412937	0.679	0.00222986	D56
Veillonella dispar	Zhao et al. 2018 Acar+WTP D56	Acarbose+WTP	0.000161993	0.726	0.00109345	D56
Veillonella parvula	Zhao et al. 2018 Acar+WTP D56	Acarbose+WTP	7.36657e-05	0.762	0.00076499	D56
Acidaminococcus intestini	Zhao et al. 2018 Acar+WTP D84	Acarbose+WTP	9.00023e-05	0.754	0.00063949	D84
Actinomyces graevenitzii	Zhao et al. 2018 Acar+WTP D84	Acarbose+WTP	0.0197837	0.448	0.0392765	D84
Actinomyces odontolyticus	Zhao et al. 2018 Acar+WTP D84	Acarbose+WTP	0.258824	0.217	0.326554	none
Adlercreutzia equolifaciens	Zhao et al. 2018 Acar+WTP D84	Acarbose+WTP	0.516548	-0.125	0.571591	none
Akkermansia muciniphila	Zhao et al. 2018 Acar+WTP D84	Acarbose+WTP	0.269095	0.214	0.336368	none
Alistipes finegoldii	Zhao et al. 2018 Acar+WTP D84	Acarbose+WTP	0.0197837	-0.448	0.0392765	D0
Alistipes indistinctus	Zhao et al. 2018 Acar+WTP D84	Acarbose+WTP	0.097373	-0.319	0.141348	none
Alistipes onderdonkii	Zhao et al. 2018 Acar+WTP D84	Acarbose+WTP	0.107469	-0.31	0.152719	none
Alistipes putredinis	Zhao et al. 2018 Acar+WTP D84	Acarbose+WTP	0.124146	-0.296	0.171018	none
Alistipes senegalensis	Zhao et al. 2018 Acar+WTP D84	Acarbose+WTP	0.516548	-0.125	0.571591	none
Alistipes shahii	Zhao et al. 2018 Acar+WTP D84	Acarbose+WTP	0.0305989	-0.416	0.0543533	none
Anaerostipes hadrus	Zhao et al. 2018 Acar+WTP D84	Acarbose+WTP	0.0197837	0.448	0.0392765	D84
Anaerotruncus colihominis	Zhao et al. 2018 Acar+WTP D84	Acarbose+WTP	0.136343	-0.287	0.184063	none
Atopobium parvulum	Zhao et al. 2018 Acar+WTP D84	Acarbose+WTP	6.28108e-06	0.87	0.000151807	D84
Bacteroidales bacterium ph8	Zhao et al. 2018 Acar+WTP D84	Acarbose+WTP	0.718567	0.0693	0.740508	none
Bacteroides caccae	Zhao et al. 2018 Acar+WTP D84	Acarbose+WTP	0.00312593	-0.57	0.0102927	D0
Bacteroides cellulosilyticus	Zhao et al. 2018 Acar+WTP D84	Acarbose+WTP	0.00822358	-0.508	0.0217683	D0
Bacteroides clarus	Zhao et al. 2018 Acar+WTP D84	Acarbose+WTP	0.456408	0.143	0.522161	none
Bacteroides coprocola	Zhao et al. 2018 Acar+WTP D84	Acarbose+WTP	0.961676	0.00924	0.968853	none
Bacteroides dorei	Zhao et al. 2018 Acar+WTP D84	Acarbose+WTP	0.0388143	-0.398	0.0646905	none
Bacteroides eggerthii	Zhao et al. 2018 Acar+WTP D84	Acarbose+WTP	0.630872	0.0924	0.675934	none
Bacteroides faecis	Zhao et al. 2018 Acar+WTP D84	Acarbose+WTP	0.387094	-0.166	0.462457	none
Bacteroides finegoldii	Zhao et al. 2018 Acar+WTP D84	Acarbose+WTP	0.0185501	-0.452	0.0392765	D0
Bacteroides fragilis	Zhao et al. 2018 Acar+WTP D84	Acarbose+WTP	0.0324985	-0.412	0.0569779	none
Bacteroides intestinalis	Zhao et al. 2018 Acar+WTP D84	Acarbose+WTP	0.0926173	-0.323	0.135906	none
Bacteroides massiliensis	Zhao et al. 2018 Acar+WTP D84	Acarbose+WTP	0.00493993	-0.541	0.0148198	D0
Bacteroides nordii	Zhao et al. 2018 Acar+WTP D84	Acarbose+WTP	0.0411391	-0.393	0.0677291	none
Bacteroides ovatus	Zhao et al. 2018 Acar+WTP D84	Acarbose+WTP	0.0152442	-0.468	0.0361047	D0
Bacteroides plebeius	Zhao et al. 2018 Acar+WTP D84	Acarbose+WTP	0.471063	0.139	0.5344	none
Bacteroides salyersiae	Zhao et al. 2018 Acar+WTP D84	Acarbose+WTP	0.718567	0.0693	0.740508	none
Bacteroides stercoris	Zhao et al. 2018 Acar+WTP D84	Acarbose+WTP	4.42194e-05	-0.785	0.000451214	D0
Bacteroides thetaiotaomicron	Zhao et al. 2018 Acar+WTP D84	Acarbose+WTP	0.000133465	-0.735	0.000818992	D0
Bacteroides uniformis	Zhao et al. 2018 Acar+WTP D84	Acarbose+WTP	0.0185501	-0.452	0.0392765	D0
Bacteroides vulgatus	Zhao et al. 2018 Acar+WTP D84	Acarbose+WTP	0.000996812	-0.633	0.0042053	D0
Bacteroides xylanisolvens	Zhao et al. 2018 Acar+WTP D84	Acarbose+WTP	0.00765829	-0.514	0.0206774	D0
Barnesiella intestinihominis	Zhao et al. 2018 Acar+WTP D84	Acarbose+WTP	0.682962	0.0785	0.720311	none
Bifidobacterium adolescentis	Zhao et al. 2018 Acar+WTP D84	Acarbose+WTP	0.00118123	0.624	0.00483229	D84
Bifidobacterium bifidum	Zhao et al. 2018 Acar+WTP D84	Acarbose+WTP	1.52878e-05	0.831	0.000171988	D84
Bifidobacterium breve	Zhao et al. 2018 Acar+WTP D84	Acarbose+WTP	0.000494672	0.67	0.00247336	D84
Bifidobacterium catenulatum	Zhao et al. 2018 Acar+WTP D84	Acarbose+WTP	6.28108e-06	0.87	0.000151807	D84
Bifidobacterium dentium	Zhao et al. 2018 Acar+WTP D84	Acarbose+WTP	0.0546058	0.37	0.0857184	none
Bifidobacterium longum	Zhao et al. 2018 Acar+WTP D84	Acarbose+WTP	1.37056e-05	0.837	0.000168205	D84
Bifidobacterium pseudocatenulatum	Zhao et al. 2018 Acar+WTP D84	Acarbose+WTP	7.87149e-06	0.86	0.000151807	D84
Bilophila wadsworthia	Zhao et al. 2018 Acar+WTP D84	Acarbose+WTP	0.00151758	-0.61	0.00569094	D0
Burkholderiales bacterium 1 1 47	Zhao et al. 2018 Acar+WTP D84	Acarbose+WTP	0.0210883	0.445	0.0406703	D84
Clostridiales bacterium 1 7 47FAA	Zhao et al. 2018 Acar+WTP D84	Acarbose+WTP	0.0461439	-0.383	0.0750533	none
Clostridium asparagiforme	Zhao et al. 2018 Acar+WTP D84	Acarbose+WTP	0.0173844	-0.458	0.0384737	D0
Clostridium bartlettii	Zhao et al. 2018 Acar+WTP D84	Acarbose+WTP	0.194511	-0.25	0.25249	none
Clostridium bolteae	Zhao et al. 2018 Acar+WTP D84	Acarbose+WTP	5.4324e-05	-0.777	0.000451214	D0
Clostridium citroniae	Zhao et al. 2018 Acar+WTP D84	Acarbose+WTP	0.00532149	-0.537	0.0156174	D0
Clostridium hathewayi	Zhao et al. 2018 Acar+WTP D84	Acarbose+WTP	0.0162834	-0.462	0.0379011	D0
Clostridium leptum	Zhao et al. 2018 Acar+WTP D84	Acarbose+WTP	0.923441	-0.0185	0.937327	none
Clostridium nexile	Zhao et al. 2018 Acar+WTP D84	Acarbose+WTP	0.456408	-0.143	0.522161	none
Clostridium ramosum	Zhao et al. 2018 Acar+WTP D84	Acarbose+WTP	0.613893	-0.0972	0.668351	none
Clostridium symbiosum	Zhao et al. 2018 Acar+WTP D84	Acarbose+WTP	0.0366021	-0.402	0.061766	none
Collinsella aerofaciens	Zhao et al. 2018 Acar+WTP D84	Acarbose+WTP	0.000133465	0.735	0.000818992	D84
Coprococcus catus	Zhao et al. 2018 Acar+WTP D84	Acarbose+WTP	0.0715651	0.346	0.108554	none
Coprococcus comes	Zhao et al. 2018 Acar+WTP D84	Acarbose+WTP	0.648048	0.0878	0.68887	none
Dialister invisus	Zhao et al. 2018 Acar+WTP D84	Acarbose+WTP	0.0546058	0.37	0.0857184	none
Dorea formicigenerans	Zhao et al. 2018 Acar+WTP D84	Acarbose+WTP	0.980833	-0.00462	0.980833	none
Dorea longicatena	Zhao et al. 2018 Acar+WTP D84	Acarbose+WTP	0.700682	0.0739	0.733272	none
Eggerthella lenta	Zhao et al. 2018 Acar+WTP D84	Acarbose+WTP	0.0609373	-0.36	0.0934834	none
Enterobacter cloacae	Zhao et al. 2018 Acar+WTP D84	Acarbose+WTP	0.00712809	-0.518	0.0196386	D0
Erysipelotrichaceae bacterium 2 2 44A	Zhao et al. 2018 Acar+WTP D84	Acarbose+WTP	0.239106	0.227	0.304521	none
Erysipelotrichaceae bacterium 6 1 45	Zhao et al. 2018 Acar+WTP D84	Acarbose+WTP	0.613893	0.0972	0.668351	none
Escherichia coli	Zhao et al. 2018 Acar+WTP D84	Acarbose+WTP	0.00139674	-0.616	0.00538741	D0
Eubacterium biforme	Zhao et al. 2018 Acar+WTP D84	Acarbose+WTP	0.0197837	0.448	0.0392765	D84
Eubacterium eligens	Zhao et al. 2018 Acar+WTP D84	Acarbose+WTP	0.0576994	-0.366	0.0895335	none
Anaerobutyricum hallii	Zhao et al. 2018 Acar+WTP D84	Acarbose+WTP	0.0142638	0.472	0.034386	D84
Eubacterium ramulus	Zhao et al. 2018 Acar+WTP D84	Acarbose+WTP	0.312951	-0.194	0.380616	none
Eubacterium rectale	Zhao et al. 2018 Acar+WTP D84	Acarbose+WTP	0.0254617	0.429	0.0464504	D84
Eubacterium ventriosum	Zhao et al. 2018 Acar+WTP D84	Acarbose+WTP	0.485975	0.134	0.546722	none
Faecalibacterium prausnitzii	Zhao et al. 2018 Acar+WTP D84	Acarbose+WTP	0.0124685	0.481	0.0306045	D84
Flavonifractor plautii	Zhao et al. 2018 Acar+WTP D84	Acarbose+WTP	0.00616545	-0.527	0.0173403	D0
Gemella sanguinis	Zhao et al. 2018 Acar+WTP D84	Acarbose+WTP	0.000121045	0.739	0.000817054	D84
Gordonibacter pamelaeae	Zhao et al. 2018 Acar+WTP D84	Acarbose+WTP	0.0173844	-0.458	0.0384737	D0
Granulicatella adiacens	Zhao et al. 2018 Acar+WTP D84	Acarbose+WTP	1.09972e-05	0.847	0.000164959	D84
Haemophilus parainfluenzae	Zhao et al. 2018 Acar+WTP D84	Acarbose+WTP	0.000839369	0.643	0.00365532	D84
Holdemania filiformis	Zhao et al. 2018 Acar+WTP D84	Acarbose+WTP	0.001648	-0.606	0.00601297	D0
Klebsiella pneumoniae	Zhao et al. 2018 Acar+WTP D84	Acarbose+WTP	0.0173844	-0.458	0.0384737	D0
Lachnospiraceae bacterium 1 1 57FAA	Zhao et al. 2018 Acar+WTP D84	Acarbose+WTP	0.000540979	-0.666	0.00260829	D0
Lachnospiraceae bacterium 1 4 56FAA	Zhao et al. 2018 Acar+WTP D84	Acarbose+WTP	0.456408	-0.143	0.522161	none
Lachnospiraceae bacterium 2 1 58FAA	Zhao et al. 2018 Acar+WTP D84	Acarbose+WTP	0.828812	0.0416	0.847649	none
Lachnospiraceae bacterium 3 1 46FAA	Zhao et al. 2018 Acar+WTP D84	Acarbose+WTP	0.00337819	-0.564	0.0108585	D0
Lachnospiraceae bacterium 5 1 63FAA	Zhao et al. 2018 Acar+WTP D84	Acarbose+WTP	0.00882591	0.504	0.0229134	D84
Lachnospiraceae bacterium 7 1 58FAA	Zhao et al. 2018 Acar+WTP D84	Acarbose+WTP	0.00425012	-0.55	0.0133434	D0
Lachnospiraceae bacterium 8 1 57FAA	Zhao et al. 2018 Acar+WTP D84	Acarbose+WTP	0.000376974	0.685	0.00203566	D84
Lactobacillus amylovorus	Zhao et al. 2018 Acar+WTP D84	Acarbose+WTP	5.4324e-05	0.777	0.000451214	D84
Lactobacillus crispatus	Zhao et al. 2018 Acar+WTP D84	Acarbose+WTP	0.00289097	0.574	0.00975701	D84
Lactobacillus delbrueckii	Zhao et al. 2018 Acar+WTP D84	Acarbose+WTP	9.84273e-06	0.851	0.000164959	D84
Lactobacillus fermentum	Zhao et al. 2018 Acar+WTP D84	Acarbose+WTP	6.28108e-06	0.87	0.000151807	D84
Lactobacillus gasseri	Zhao et al. 2018 Acar+WTP D84	Acarbose+WTP	0.0197837	0.448	0.0392765	D84
Lactobacillus mucosae	Zhao et al. 2018 Acar+WTP D84	Acarbose+WTP	1.22804e-05	0.841	0.000165785	D84
Lactobacillus ruminis	Zhao et al. 2018 Acar+WTP D84	Acarbose+WTP	0.0305989	0.416	0.0543533	none
Lactobacillus salivarius	Zhao et al. 2018 Acar+WTP D84	Acarbose+WTP	0.0108762	0.491	0.0271906	D84
Megamonas funiformis	Zhao et al. 2018 Acar+WTP D84	Acarbose+WTP	0.0254617	0.429	0.0464504	D84
Megamonas hypermegale	Zhao et al. 2018 Acar+WTP D84	Acarbose+WTP	0.279642	0.208	0.346345	none
Megamonas rupellensis	Zhao et al. 2018 Acar+WTP D84	Acarbose+WTP	0.348771	0.18	0.420394	none
Megasphaera elsdenii	Zhao et al. 2018 Acar+WTP D84	Acarbose+WTP	5.4324e-05	0.777	0.000451214	D84
Odoribacter splanchnicus	Zhao et al. 2018 Acar+WTP D84	Acarbose+WTP	0.00227948	-0.587	0.00809814	D0
Parabacteroides distasonis	Zhao et al. 2018 Acar+WTP D84	Acarbose+WTP	0.118376	0.3	0.164751	none
Parabacteroides goldsteinii	Zhao et al. 2018 Acar+WTP D84	Acarbose+WTP	0.630872	-0.0924	0.675934	none
Parabacteroides johnsonii	Zhao et al. 2018 Acar+WTP D84	Acarbose+WTP	0.142778	-0.283	0.190842	none
Parabacteroides merdae	Zhao et al. 2018 Acar+WTP D84	Acarbose+WTP	0.220472	-0.237	0.283464	none
Paraprevotella clara	Zhao et al. 2018 Acar+WTP D84	Acarbose+WTP	0.400418	-0.162	0.474179	none
Paraprevotella xylaniphila	Zhao et al. 2018 Acar+WTP D84	Acarbose+WTP	0.170866	-0.264	0.223951	none
Parasutterella excrementihominis	Zhao et al. 2018 Acar+WTP D84	Acarbose+WTP	0.0926173	0.323	0.135906	none
Prevotella copri	Zhao et al. 2018 Acar+WTP D84	Acarbose+WTP	0.000839369	0.643	0.00365532	D84
Prevotella stercorea	Zhao et al. 2018 Acar+WTP D84	Acarbose+WTP	0.00139674	0.616	0.00538741	D84
Roseburia hominis	Zhao et al. 2018 Acar+WTP D84	Acarbose+WTP	0.00458329	-0.545	0.0140624	D0
Roseburia intestinalis	Zhao et al. 2018 Acar+WTP D84	Acarbose+WTP	0.0366021	-0.402	0.061766	none
Roseburia inulinivorans	Zhao et al. 2018 Acar+WTP D84	Acarbose+WTP	0.0344982	-0.406	0.0597084	none
Rothia mucilaginosa	Zhao et al. 2018 Acar+WTP D84	Acarbose+WTP	5.60612e-06	0.874	0.000151807	D84
Ruminococcus bromii	Zhao et al. 2018 Acar+WTP D84	Acarbose+WTP	0.301569	0.198	0.370107	none
Ruminococcus callidus	Zhao et al. 2018 Acar+WTP D84	Acarbose+WTP	0.130134	0.291	0.177455	none
Ruminococcus gnavus	Zhao et al. 2018 Acar+WTP D84	Acarbose+WTP	0.0754285	-0.343	0.113143	none
Ruminococcus lactaris	Zhao et al. 2018 Acar+WTP D84	Acarbose+WTP	0.456408	-0.143	0.522161	none
Ruminococcus obeum	Zhao et al. 2018 Acar+WTP D84	Acarbose+WTP	0.0210883	0.445	0.0406703	D84
Ruminococcus sp 5 1 39BFAA	Zhao et al. 2018 Acar+WTP D84	Acarbose+WTP	0.0254617	0.429	0.0464504	D84
Ruminococcus torques	Zhao et al. 2018 Acar+WTP D84	Acarbose+WTP	0.000494672	-0.67	0.00247336	D0
Solobacterium moorei	Zhao et al. 2018 Acar+WTP D84	Acarbose+WTP	0.118376	0.3	0.164751	none
Streptococcus anginosus	Zhao et al. 2018 Acar+WTP D84	Acarbose+WTP	0.102322	0.314	0.146952	none
Streptococcus australis	Zhao et al. 2018 Acar+WTP D84	Acarbose+WTP	0.0239239	0.435	0.045489	D84
Streptococcus gordonii	Zhao et al. 2018 Acar+WTP D84	Acarbose+WTP	0.000343956	0.689	0.00193475	D84
Streptococcus infantis	Zhao et al. 2018 Acar+WTP D84	Acarbose+WTP	6.28108e-06	0.87	0.000151807	D84
Streptococcus mitis oralis pneumoniae	Zhao et al. 2018 Acar+WTP D84	Acarbose+WTP	0.0516517	0.375	0.0830117	none
Streptococcus parasanguinis	Zhao et al. 2018 Acar+WTP D84	Acarbose+WTP	0.00946735	0.498	0.024115	D84
Streptococcus salivarius	Zhao et al. 2018 Acar+WTP D84	Acarbose+WTP	7.03341e-06	0.864	0.000151807	D84
Streptococcus sanguinis	Zhao et al. 2018 Acar+WTP D84	Acarbose+WTP	0.000769609	0.647	0.00358266	D84
Streptococcus thermophilus	Zhao et al. 2018 Acar+WTP D84	Acarbose+WTP	0.00616545	0.527	0.0173403	D84
Streptococcus vestibularis	Zhao et al. 2018 Acar+WTP D84	Acarbose+WTP	6.01619e-05	0.772	0.000451214	D84
Sutterella wadsworthensis	Zhao et al. 2018 Acar+WTP D84	Acarbose+WTP	0.156344	0.273	0.206926	none
Veillonella atypica	Zhao et al. 2018 Acar+WTP D84	Acarbose+WTP	0.00289097	0.574	0.00975701	D84
Veillonella dispar	Zhao et al. 2018 Acar+WTP D84	Acarbose+WTP	0.000343956	0.689	0.00193475	D84
Veillonella parvula	Zhao et al. 2018 Acar+WTP D84	Acarbose+WTP	6.01619e-05	0.772	0.000451214	D84
Acidaminococcus intestini	Zhao et al. 2018 Acarbose D28	Acarbose	0.000935091	0.828	0.0108326	D28
Actinomyces graevenitzii	Zhao et al. 2018 Acarbose D28	Acarbose	0.0173784	0.595	0.0510017	none
Actinomyces odontolyticus	Zhao et al. 2018 Acarbose D28	Acarbose	0.13373	0.375	0.214923	none
Adlercreutzia equolifaciens	Zhao et al. 2018 Acarbose D28	Acarbose	0.13373	-0.375	0.214923	none
Akkermansia muciniphila	Zhao et al. 2018 Acarbose D28	Acarbose	0.234321	0.298	0.329514	none
Alistipes finegoldii	Zhao et al. 2018 Acarbose D28	Acarbose	0.0386071	-0.518	0.0854418	none
Alistipes indistinctus	Zhao et al. 2018 Acarbose D28	Acarbose	0.108941	-0.4	0.191	none
Alistipes onderdonkii	Zhao et al. 2018 Acarbose D28	Acarbose	0.0298731	-0.542	0.0720156	none
Alistipes putredinis	Zhao et al. 2018 Acarbose D28	Acarbose	0.00191877	-0.775	0.0129517	D0
Alistipes senegalensis	Zhao et al. 2018 Acarbose D28	Acarbose	0.795987	-0.0648	0.852843	none
Alistipes shahii	Zhao et al. 2018 Acarbose D28	Acarbose	0.17881	-0.335	0.274311	none
Anaerostipes hadrus	Zhao et al. 2018 Acarbose D28	Acarbose	0.501447	0.168	0.593819	none
Anaerotruncus colihominis	Zhao et al. 2018 Acarbose D28	Acarbose	0.0703257	-0.452	0.139617	none
Atopobium parvulum	Zhao et al. 2018 Acarbose D28	Acarbose	0.000437777	0.88	0.00796864	D28
Bacteroidales bacterium ph8	Zhao et al. 2018 Acarbose D28	Acarbose	0.234321	-0.298	0.329514	none
Bacteroides caccae	Zhao et al. 2018 Acarbose D28	Acarbose	0.00613337	-0.685	0.0250911	D0
Bacteroides cellulosilyticus	Zhao et al. 2018 Acarbose D28	Acarbose	0.0979893	-0.412	0.178764	none
Bacteroides clarus	Zhao et al. 2018 Acarbose D28	Acarbose	0.605095	0.129	0.680732	none
Bacteroides coprocola	Zhao et al. 2018 Acarbose D28	Acarbose	0.27753	-0.272	0.374666	none
Bacteroides dorei	Zhao et al. 2018 Acarbose D28	Acarbose	0.00378325	-0.725	0.0176117	D0
Bacteroides eggerthii	Zhao et al. 2018 Acarbose D28	Acarbose	0.0261836	-0.555	0.0679768	none
Bacteroides faecis	Zhao et al. 2018 Acarbose D28	Acarbose	0.0879356	-0.428	0.164879	none
Bacteroides finegoldii	Zhao et al. 2018 Acarbose D28	Acarbose	0.679116	-0.104	0.75148	none
Bacteroides fragilis	Zhao et al. 2018 Acarbose D28	Acarbose	0.379375	0.22	0.474218	none
Bacteroides intestinalis	Zhao et al. 2018 Acarbose D28	Acarbose	0.32587	-0.246	0.431299	none
Bacteroides massiliensis	Zhao et al. 2018 Acarbose D28	Acarbose	0.034001	-0.53	0.0765023	none
Bacteroides nordii	Zhao et al. 2018 Acarbose D28	Acarbose	0.379375	-0.22	0.474218	none
Bacteroides ovatus	Zhao et al. 2018 Acarbose D28	Acarbose	0.00270771	-0.75	0.0146216	D0
Bacteroides plebeius	Zhao et al. 2018 Acarbose D28	Acarbose	0.0150858	-0.608	0.0452575	D0
Bacteroides salyersiae	Zhao et al. 2018 Acarbose D28	Acarbose	0.917632	-0.0258	0.938487	none
Bacteroides stercoris	Zhao et al. 2018 Acarbose D28	Acarbose	0.0298731	-0.542	0.0720156	none
Bacteroides thetaiotaomicron	Zhao et al. 2018 Acarbose D28	Acarbose	0.00228219	-0.762	0.0133955	D0
Bacteroides uniformis	Zhao et al. 2018 Acarbose D28	Acarbose	0.00228219	-0.762	0.0133955	D0
Bacteroides vulgatus	Zhao et al. 2018 Acarbose D28	Acarbose	0.0199709	-0.582	0.0539214	none
Bacteroides xylanisolvens	Zhao et al. 2018 Acarbose D28	Acarbose	0.034001	-0.53	0.0765023	none
Barnesiella intestinihominis	Zhao et al. 2018 Acarbose D28	Acarbose	0.917632	-0.0258	0.938487	none
Bifidobacterium adolescentis	Zhao et al. 2018 Acarbose D28	Acarbose	0.14766	0.362	0.234519	none
Bifidobacterium bifidum	Zhao et al. 2018 Acarbose D28	Acarbose	0.00836065	0.66	0.0322482	D28
Bifidobacterium breve	Zhao et al. 2018 Acarbose D28	Acarbose	0.00613337	0.685	0.0250911	D28
Bifidobacterium catenulatum	Zhao et al. 2018 Acarbose D28	Acarbose	0.000643041	0.852	0.00868106	D28
Bifidobacterium dentium	Zhao et al. 2018 Acarbose D28	Acarbose	0.0298731	0.542	0.0720156	none
Bifidobacterium longum	Zhao et al. 2018 Acarbose D28	Acarbose	0.000531243	0.865	0.00796864	D28
Bifidobacterium pseudocatenulatum	Zhao et al. 2018 Acarbose D28	Acarbose	0.000531243	0.865	0.00796864	D28
Bilophila wadsworthia	Zhao et al. 2018 Acarbose D28	Acarbose	0.00523391	-0.698	0.0227928	D0
Burkholderiales bacterium 1 1 47	Zhao et al. 2018 Acarbose D28	Acarbose	0.569494	0.142	0.657109	none
Clostridiales bacterium 1 7 47FAA	Zhao et al. 2018 Acarbose D28	Acarbose	0.605095	-0.129	0.680732	none
Clostridium asparagiforme	Zhao et al. 2018 Acarbose D28	Acarbose	0.379375	-0.22	0.474218	none
Clostridium bartlettii	Zhao et al. 2018 Acarbose D28	Acarbose	0.379375	0.22	0.474218	none
Clostridium bolteae	Zhao et al. 2018 Acarbose D28	Acarbose	0.0199709	-0.582	0.0539214	none
Clostridium citroniae	Zhao et al. 2018 Acarbose D28	Acarbose	0.0879356	-0.428	0.164879	none
Clostridium hathewayi	Zhao et al. 2018 Acarbose D28	Acarbose	0.120839	-0.388	0.206496	none
Clostridium leptum	Zhao et al. 2018 Acarbose D28	Acarbose	0.255291	-0.285	0.348123	none
Clostridium nexile	Zhao et al. 2018 Acarbose D28	Acarbose	0.0150858	0.608	0.0452575	D28
Clostridium ramosum	Zhao et al. 2018 Acarbose D28	Acarbose	0.034001	0.53	0.0765023	none
Clostridium symbiosum	Zhao et al. 2018 Acarbose D28	Acarbose	0.876722	-0.0388	0.917499	none
Collinsella aerofaciens	Zhao et al. 2018 Acarbose D28	Acarbose	0.013064	0.62	0.0440909	D28
Coprococcus catus	Zhao et al. 2018 Acarbose D28	Acarbose	0.836139	0.0518	0.881865	none
Coprococcus comes	Zhao et al. 2018 Acarbose D28	Acarbose	0.301054	0.258	0.402399	none
Dialister invisus	Zhao et al. 2018 Acarbose D28	Acarbose	0.836139	0.0518	0.881865	none
Dorea formicigenerans	Zhao et al. 2018 Acarbose D28	Acarbose	0.501447	0.168	0.593819	none
Dorea longicatena	Zhao et al. 2018 Acarbose D28	Acarbose	0.605095	0.129	0.680732	none
Eggerthella lenta	Zhao et al. 2018 Acarbose D28	Acarbose	0.234321	-0.298	0.329514	none
Enterobacter cloacae	Zhao et al. 2018 Acarbose D28	Acarbose	0.234321	-0.298	0.329514	none
Erysipelotrichaceae bacterium 2 2 44A	Zhao et al. 2018 Acarbose D28	Acarbose	0.13373	0.375	0.214923	none
Erysipelotrichaceae bacterium 6 1 45	Zhao et al. 2018 Acarbose D28	Acarbose	0.0703257	0.452	0.139617	none
Escherichia coli	Zhao et al. 2018 Acarbose D28	Acarbose	0.196108	-0.322	0.29093	none
Eubacterium biforme	Zhao et al. 2018 Acarbose D28	Acarbose	0.0150858	0.608	0.0452575	D28
Eubacterium eligens	Zhao et al. 2018 Acarbose D28	Acarbose	0.00228219	-0.762	0.0133955	D0
Anaerobutyricum hallii	Zhao et al. 2018 Acarbose D28	Acarbose	0.255291	-0.285	0.348123	none
Eubacterium ramulus	Zhao et al. 2018 Acarbose D28	Acarbose	0.13373	-0.375	0.214923	none
Eubacterium rectale	Zhao et al. 2018 Acarbose D28	Acarbose	0.120839	-0.388	0.206496	none
Eubacterium ventriosum	Zhao et al. 2018 Acarbose D28	Acarbose	0.0199709	-0.582	0.0539214	none
Faecalibacterium prausnitzii	Zhao et al. 2018 Acarbose D28	Acarbose	0.534925	0.155	0.627956	none
Flavonifractor plautii	Zhao et al. 2018 Acarbose D28	Acarbose	0.162673	-0.35	0.252424	none
Gemella sanguinis	Zhao et al. 2018 Acarbose D28	Acarbose	0.0112856	0.632	0.0423209	D28
Gordonibacter pamelaeae	Zhao et al. 2018 Acarbose D28	Acarbose	0.0298731	-0.542	0.0720156	none
Granulicatella adiacens	Zhao et al. 2018 Acarbose D28	Acarbose	0.00160919	0.788	0.012069	D28
Haemophilus parainfluenzae	Zhao et al. 2018 Acarbose D28	Acarbose	0.00191877	0.775	0.0129517	D28
Holdemania filiformis	Zhao et al. 2018 Acarbose D28	Acarbose	0.013064	-0.62	0.0440909	D0
Klebsiella pneumoniae	Zhao et al. 2018 Acarbose D28	Acarbose	0.408044	-0.207	0.505376	none
Lachnospiraceae bacterium 1 1 57FAA	Zhao et al. 2018 Acarbose D28	Acarbose	0.0013462	-0.802	0.0113586	D0
Lachnospiraceae bacterium 1 4 56FAA	Zhao et al. 2018 Acarbose D28	Acarbose	1	0	1	none
Lachnospiraceae bacterium 2 1 58FAA	Zhao et al. 2018 Acarbose D28	Acarbose	0.756369	0.0775	0.816878	none
Lachnospiraceae bacterium 3 1 46FAA	Zhao et al. 2018 Acarbose D28	Acarbose	0.0150858	-0.608	0.0452575	D0
Lachnospiraceae bacterium 5 1 63FAA	Zhao et al. 2018 Acarbose D28	Acarbose	0.255291	0.285	0.348123	none
Lachnospiraceae bacterium 7 1 58FAA	Zhao et al. 2018 Acarbose D28	Acarbose	0.0979893	-0.412	0.178764	none
Lachnospiraceae bacterium 8 1 57FAA	Zhao et al. 2018 Acarbose D28	Acarbose	0.034001	0.53	0.0765023	none
Lactobacillus amylovorus	Zhao et al. 2018 Acarbose D28	Acarbose	0.00378325	0.725	0.0176117	D28
Lactobacillus crispatus	Zhao et al. 2018 Acarbose D28	Acarbose	0.00270771	0.75	0.0146216	D28
Lactobacillus delbrueckii	Zhao et al. 2018 Acarbose D28	Acarbose	0.0199709	0.582	0.0539214	none
Lactobacillus fermentum	Zhao et al. 2018 Acarbose D28	Acarbose	0.0013462	0.802	0.0113586	D28
Lactobacillus gasseri	Zhao et al. 2018 Acarbose D28	Acarbose	0.000437777	0.88	0.00796864	D28
Lactobacillus mucosae	Zhao et al. 2018 Acarbose D28	Acarbose	0.000437777	0.88	0.00796864	D28
Lactobacillus ruminis	Zhao et al. 2018 Acarbose D28	Acarbose	0.049422	0.49	0.104249	none
Lactobacillus salivarius	Zhao et al. 2018 Acarbose D28	Acarbose	0.00716973	0.672	0.0284681	D28
Megamonas funiformis	Zhao et al. 2018 Acarbose D28	Acarbose	0.214602	0.31	0.314905	none
Megamonas hypermegale	Zhao et al. 2018 Acarbose D28	Acarbose	0.196108	0.322	0.29093	none
Megamonas rupellensis	Zhao et al. 2018 Acarbose D28	Acarbose	0.717381	-0.0905	0.78102	none
Megasphaera elsdenii	Zhao et al. 2018 Acarbose D28	Acarbose	0.000437777	0.88	0.00796864	D28
Odoribacter splanchnicus	Zhao et al. 2018 Acarbose D28	Acarbose	0.469113	-0.181	0.57573	none
Parabacteroides distasonis	Zhao et al. 2018 Acarbose D28	Acarbose	0.379375	-0.22	0.474218	none
Parabacteroides goldsteinii	Zhao et al. 2018 Acarbose D28	Acarbose	0.0879356	-0.428	0.164879	none
Parabacteroides johnsonii	Zhao et al. 2018 Acarbose D28	Acarbose	0.13373	0.375	0.214923	none
Parabacteroides merdae	Zhao et al. 2018 Acarbose D28	Acarbose	0.0557193	-0.478	0.113971	none
Paraprevotella clara	Zhao et al. 2018 Acarbose D28	Acarbose	0.717381	-0.0905	0.78102	none
Paraprevotella xylaniphila	Zhao et al. 2018 Acarbose D28	Acarbose	0.196108	0.322	0.29093	none
Parasutterella excrementihominis	Zhao et al. 2018 Acarbose D28	Acarbose	0.569494	0.142	0.657109	none
Prevotella copri	Zhao et al. 2018 Acarbose D28	Acarbose	0.379375	0.22	0.474218	none
Prevotella stercorea	Zhao et al. 2018 Acarbose D28	Acarbose	0.049422	0.49	0.104249	none
Roseburia hominis	Zhao et al. 2018 Acarbose D28	Acarbose	0.00523391	-0.698	0.0227928	D0
Roseburia intestinalis	Zhao et al. 2018 Acarbose D28	Acarbose	0.0787308	-0.44	0.154039	none
Roseburia inulinivorans	Zhao et al. 2018 Acarbose D28	Acarbose	0.0228948	-0.57	0.0606038	none
Rothia mucilaginosa	Zhao et al. 2018 Acarbose D28	Acarbose	0.0557193	0.478	0.113971	none
Ruminococcus bromii	Zhao et al. 2018 Acarbose D28	Acarbose	0.917632	-0.0258	0.938487	none
Ruminococcus callidus	Zhao et al. 2018 Acarbose D28	Acarbose	0.501447	-0.168	0.593819	none
Ruminococcus gnavus	Zhao et al. 2018 Acarbose D28	Acarbose	0.64166	-0.116	0.715902	none
Ruminococcus lactaris	Zhao et al. 2018 Acarbose D28	Acarbose	0.501447	0.168	0.593819	none
Ruminococcus obeum	Zhao et al. 2018 Acarbose D28	Acarbose	0.958761	-0.0129	0.965916	none
Ruminococcus sp 5 1 39BFAA	Zhao et al. 2018 Acarbose D28	Acarbose	0.162673	-0.35	0.252424	none
Ruminococcus torques	Zhao et al. 2018 Acarbose D28	Acarbose	0.958761	0.0129	0.965916	none
Solobacterium moorei	Zhao et al. 2018 Acarbose D28	Acarbose	0.0437329	0.505	0.0952248	none
Streptococcus anginosus	Zhao et al. 2018 Acarbose D28	Acarbose	0.013064	0.62	0.0440909	D28
Streptococcus australis	Zhao et al. 2018 Acarbose D28	Acarbose	0.0150858	0.608	0.0452575	D28
Streptococcus gordonii	Zhao et al. 2018 Acarbose D28	Acarbose	0.00160919	0.788	0.012069	D28
Streptococcus infantis	Zhao et al. 2018 Acarbose D28	Acarbose	0.00320459	0.738	0.0166392	D28
Streptococcus mitis oralis pneumoniae	Zhao et al. 2018 Acarbose D28	Acarbose	0.00112338	0.815	0.0108326	D28
Streptococcus parasanguinis	Zhao et al. 2018 Acarbose D28	Acarbose	0.108941	0.4	0.191	none
Streptococcus salivarius	Zhao et al. 2018 Acarbose D28	Acarbose	0.000531243	0.865	0.00796864	D28
Streptococcus sanguinis	Zhao et al. 2018 Acarbose D28	Acarbose	0.000437777	0.88	0.00796864	D28
Streptococcus thermophilus	Zhao et al. 2018 Acarbose D28	Acarbose	0.00112338	0.815	0.0108326	D28
Streptococcus vestibularis	Zhao et al. 2018 Acarbose D28	Acarbose	0.000531243	0.865	0.00796864	D28
Sutterella wadsworthensis	Zhao et al. 2018 Acarbose D28	Acarbose	0.00378325	0.725	0.0176117	D28
Veillonella atypica	Zhao et al. 2018 Acarbose D28	Acarbose	0.108941	0.4	0.191	none
Veillonella dispar	Zhao et al. 2018 Acarbose D28	Acarbose	0.013064	0.62	0.0440909	D28
Veillonella parvula	Zhao et al. 2018 Acarbose D28	Acarbose	0.00112338	0.815	0.0108326	D28
Acidaminococcus intestini	Zhao et al. 2018 Acarbose D56	Acarbose	0.00836065	0.66	0.0468909	D56
Actinomyces graevenitzii	Zhao et al. 2018 Acarbose D56	Acarbose	0.120839	0.388	0.206496	none
Actinomyces odontolyticus	Zhao et al. 2018 Acarbose D56	Acarbose	0.196108	0.322	0.300848	none
Adlercreutzia equolifaciens	Zhao et al. 2018 Acarbose D56	Acarbose	0.0703257	-0.452	0.150698	none
Akkermansia muciniphila	Zhao et al. 2018 Acarbose D56	Acarbose	0.917632	-0.0258	0.938487	none
Alistipes finegoldii	Zhao et al. 2018 Acarbose D56	Acarbose	0.0626714	-0.465	0.136462	none
Alistipes indistinctus	Zhao et al. 2018 Acarbose D56	Acarbose	0.14766	-0.362	0.24017	none
Alistipes onderdonkii	Zhao et al. 2018 Acarbose D56	Acarbose	0.0626714	-0.465	0.136462	none
Alistipes putredinis	Zhao et al. 2018 Acarbose D56	Acarbose	0.00716973	-0.672	0.0460911	D0
Alistipes senegalensis	Zhao et al. 2018 Acarbose D56	Acarbose	0.756369	0.0775	0.804014	none
Alistipes shahii	Zhao et al. 2018 Acarbose D56	Acarbose	0.214602	-0.31	0.311519	none
Anaerostipes hadrus	Zhao et al. 2018 Acarbose D56	Acarbose	0.501447	0.168	0.609869	none
Anaerotruncus colihominis	Zhao et al. 2018 Acarbose D56	Acarbose	0.0979893	-0.412	0.186318	none
Atopobium parvulum	Zhao et al. 2018 Acarbose D56	Acarbose	0.000776411	0.84	0.0157797	D56
Bacteroidales bacterium ph8	Zhao et al. 2018 Acarbose D56	Acarbose	0.27753	-0.272	0.37845	none
Bacteroides caccae	Zhao et al. 2018 Acarbose D56	Acarbose	0.0437329	-0.505	0.120489	none
Bacteroides cellulosilyticus	Zhao et al. 2018 Acarbose D56	Acarbose	0.0979893	-0.412	0.186318	none
Bacteroides clarus	Zhao et al. 2018 Acarbose D56	Acarbose	0.408044	0.207	0.524628	none
Bacteroides coprocola	Zhao et al. 2018 Acarbose D56	Acarbose	0.534925	-0.155	0.63907	none
Bacteroides dorei	Zhao et al. 2018 Acarbose D56	Acarbose	0.00836065	-0.66	0.0468909	D0
Bacteroides eggerthii	Zhao et al. 2018 Acarbose D56	Acarbose	0.049422	-0.49	0.123555	none
Bacteroides faecis	Zhao et al. 2018 Acarbose D56	Acarbose	0.13373	-0.375	0.225669	none
Bacteroides finegoldii	Zhao et al. 2018 Acarbose D56	Acarbose	0.17881	-0.335	0.287373	none
Bacteroides fragilis	Zhao et al. 2018 Acarbose D56	Acarbose	0.013064	0.62	0.0534435	none
Bacteroides intestinalis	Zhao et al. 2018 Acarbose D56	Acarbose	0.501447	-0.168	0.609869	none
Bacteroides massiliensis	Zhao et al. 2018 Acarbose D56	Acarbose	0.108941	-0.4	0.193513	none
Bacteroides nordii	Zhao et al. 2018 Acarbose D56	Acarbose	0.469113	-0.181	0.591872	none
Bacteroides ovatus	Zhao et al. 2018 Acarbose D56	Acarbose	0.049422	-0.49	0.123555	none
Bacteroides plebeius	Zhao et al. 2018 Acarbose D56	Acarbose	0.108941	-0.4	0.193513	none
Bacteroides salyersiae	Zhao et al. 2018 Acarbose D56	Acarbose	0.64166	-0.116	0.715902	none
Bacteroides stercoris	Zhao et al. 2018 Acarbose D56	Acarbose	0.214602	-0.31	0.311519	none
Bacteroides thetaiotaomicron	Zhao et al. 2018 Acarbose D56	Acarbose	0.00716973	-0.672	0.0460911	D0
Bacteroides uniformis	Zhao et al. 2018 Acarbose D56	Acarbose	0.00270771	-0.75	0.0281185	D0
Bacteroides vulgatus	Zhao et al. 2018 Acarbose D56	Acarbose	0.0557193	-0.478	0.129692	none
Bacteroides xylanisolvens	Zhao et al. 2018 Acarbose D56	Acarbose	0.0437329	-0.505	0.120489	none
Barnesiella intestinihominis	Zhao et al. 2018 Acarbose D56	Acarbose	0.836139	-0.0518	0.868298	none
Bifidobacterium adolescentis	Zhao et al. 2018 Acarbose D56	Acarbose	0.120839	0.388	0.206496	none
Bifidobacterium bifidum	Zhao et al. 2018 Acarbose D56	Acarbose	0.00972552	0.648	0.0468909	D56
Bifidobacterium breve	Zhao et al. 2018 Acarbose D56	Acarbose	0.000935091	0.828	0.0157797	D56
Bifidobacterium catenulatum	Zhao et al. 2018 Acarbose D56	Acarbose	0.00112338	0.815	0.0165216	D56
Bifidobacterium dentium	Zhao et al. 2018 Acarbose D56	Acarbose	0.0173784	0.595	0.0670308	none
Bifidobacterium longum	Zhao et al. 2018 Acarbose D56	Acarbose	0.000643041	0.852	0.0157797	D56
Bifidobacterium pseudocatenulatum	Zhao et al. 2018 Acarbose D56	Acarbose	0.000531243	0.865	0.0157797	D56
Bilophila wadsworthia	Zhao et al. 2018 Acarbose D56	Acarbose	0.049422	-0.49	0.123555	none
Burkholderiales bacterium 1 1 47	Zhao et al. 2018 Acarbose D56	Acarbose	0.917632	0.0258	0.938487	none
Clostridiales bacterium 1 7 47FAA	Zhao et al. 2018 Acarbose D56	Acarbose	0.958761	-0.0129	0.958761	none
Clostridium asparagiforme	Zhao et al. 2018 Acarbose D56	Acarbose	0.717381	-0.0905	0.768622	none
Clostridium bartlettii	Zhao et al. 2018 Acarbose D56	Acarbose	0.196108	0.322	0.300848	none
Clostridium bolteae	Zhao et al. 2018 Acarbose D56	Acarbose	0.0228948	-0.57	0.0772699	none
Clostridium citroniae	Zhao et al. 2018 Acarbose D56	Acarbose	0.301054	-0.258	0.402399	none
Clostridium hathewayi	Zhao et al. 2018 Acarbose D56	Acarbose	0.64166	-0.116	0.715902	none
Clostridium leptum	Zhao et al. 2018 Acarbose D56	Acarbose	0.234321	-0.298	0.326117	none
Clostridium nexile	Zhao et al. 2018 Acarbose D56	Acarbose	0.0228948	0.57	0.0772699	none
Clostridium ramosum	Zhao et al. 2018 Acarbose D56	Acarbose	0.234321	0.298	0.326117	none
Clostridium symbiosum	Zhao et al. 2018 Acarbose D56	Acarbose	0.437967	0.194	0.557788	none
Collinsella aerofaciens	Zhao et al. 2018 Acarbose D56	Acarbose	0.0173784	0.595	0.0670308	none
Coprococcus catus	Zhao et al. 2018 Acarbose D56	Acarbose	0.534925	0.155	0.63907	none
Coprococcus comes	Zhao et al. 2018 Acarbose D56	Acarbose	0.605095	0.129	0.698186	none
Dialister invisus	Zhao et al. 2018 Acarbose D56	Acarbose	0.836139	-0.0518	0.868298	none
Dorea formicigenerans	Zhao et al. 2018 Acarbose D56	Acarbose	0.379375	0.22	0.492458	none
Dorea longicatena	Zhao et al. 2018 Acarbose D56	Acarbose	0.196108	0.322	0.300848	none
Eggerthella lenta	Zhao et al. 2018 Acarbose D56	Acarbose	0.679116	-0.104	0.73936	none
Enterobacter cloacae	Zhao et al. 2018 Acarbose D56	Acarbose	0.0386071	-0.518	0.110893	none
Erysipelotrichaceae bacterium 2 2 44A	Zhao et al. 2018 Acarbose D56	Acarbose	0.0979893	0.412	0.186318	none
Erysipelotrichaceae bacterium 6 1 45	Zhao et al. 2018 Acarbose D56	Acarbose	0.605095	0.129	0.698186	none
Escherichia coli	Zhao et al. 2018 Acarbose D56	Acarbose	0.214602	-0.31	0.311519	none
Eubacterium biforme	Zhao et al. 2018 Acarbose D56	Acarbose	0.0112856	0.632	0.0507851	none
Eubacterium eligens	Zhao et al. 2018 Acarbose D56	Acarbose	0.0228948	-0.57	0.0772699	none
Anaerobutyricum hallii	Zhao et al. 2018 Acarbose D56	Acarbose	0.958761	-0.0129	0.958761	none
Eubacterium ramulus	Zhao et al. 2018 Acarbose D56	Acarbose	0.0979893	-0.412	0.186318	none
Eubacterium rectale	Zhao et al. 2018 Acarbose D56	Acarbose	0.234321	-0.298	0.326117	none
Eubacterium ventriosum	Zhao et al. 2018 Acarbose D56	Acarbose	0.0979893	-0.412	0.186318	none
Faecalibacterium prausnitzii	Zhao et al. 2018 Acarbose D56	Acarbose	0.379375	0.22	0.492458	none
Flavonifractor plautii	Zhao et al. 2018 Acarbose D56	Acarbose	0.214602	-0.31	0.311519	none
Gemella sanguinis	Zhao et al. 2018 Acarbose D56	Acarbose	0.00972552	0.648	0.0468909	D56
Gordonibacter pamelaeae	Zhao et al. 2018 Acarbose D56	Acarbose	0.0626714	-0.465	0.136462	none
Granulicatella adiacens	Zhao et al. 2018 Acarbose D56	Acarbose	0.0013462	0.802	0.0165216	D56
Haemophilus parainfluenzae	Zhao et al. 2018 Acarbose D56	Acarbose	0.0112856	0.632	0.0507851	none
Holdemania filiformis	Zhao et al. 2018 Acarbose D56	Acarbose	0.0979893	-0.412	0.186318	none
Klebsiella pneumoniae	Zhao et al. 2018 Acarbose D56	Acarbose	0.108941	-0.4	0.193513	none
Lachnospiraceae bacterium 1 1 57FAA	Zhao et al. 2018 Acarbose D56	Acarbose	0.0013462	-0.802	0.0165216	D0
Lachnospiraceae bacterium 1 4 56FAA	Zhao et al. 2018 Acarbose D56	Acarbose	0.569494	-0.142	0.674401	none
Lachnospiraceae bacterium 2 1 58FAA	Zhao et al. 2018 Acarbose D56	Acarbose	0.0879356	0.428	0.185489	none
Lachnospiraceae bacterium 3 1 46FAA	Zhao et al. 2018 Acarbose D56	Acarbose	0.0261836	-0.555	0.0822045	none
Lachnospiraceae bacterium 5 1 63FAA	Zhao et al. 2018 Acarbose D56	Acarbose	0.0557193	0.478	0.129692	none
Lachnospiraceae bacterium 7 1 58FAA	Zhao et al. 2018 Acarbose D56	Acarbose	0.196108	-0.322	0.300848	none
Lachnospiraceae bacterium 8 1 57FAA	Zhao et al. 2018 Acarbose D56	Acarbose	0.0199709	0.582	0.0748908	none
Lactobacillus amylovorus	Zhao et al. 2018 Acarbose D56	Acarbose	0.049422	0.49	0.123555	none
Lactobacillus crispatus	Zhao et al. 2018 Acarbose D56	Acarbose	0.00613337	0.685	0.0435792	D56
Lactobacillus delbrueckii	Zhao et al. 2018 Acarbose D56	Acarbose	0.049422	0.49	0.123555	none
Lactobacillus fermentum	Zhao et al. 2018 Acarbose D56	Acarbose	0.000935091	0.828	0.0157797	D56
Lactobacillus gasseri	Zhao et al. 2018 Acarbose D56	Acarbose	0.000531243	0.865	0.0157797	D56
Lactobacillus mucosae	Zhao et al. 2018 Acarbose D56	Acarbose	0.000437777	0.88	0.0157797	D56
Lactobacillus ruminis	Zhao et al. 2018 Acarbose D56	Acarbose	0.00378325	0.725	0.0353807	D56
Lactobacillus salivarius	Zhao et al. 2018 Acarbose D56	Acarbose	0.120839	0.388	0.206496	none
Megamonas funiformis	Zhao et al. 2018 Acarbose D56	Acarbose	0.14766	0.362	0.24017	none
Megamonas hypermegale	Zhao et al. 2018 Acarbose D56	Acarbose	0.14766	0.362	0.24017	none
Megamonas rupellensis	Zhao et al. 2018 Acarbose D56	Acarbose	0.717381	-0.0905	0.768622	none
Megasphaera elsdenii	Zhao et al. 2018 Acarbose D56	Acarbose	0.000776411	0.84	0.0157797	D56
Odoribacter splanchnicus	Zhao et al. 2018 Acarbose D56	Acarbose	0.958761	-0.0129	0.958761	none
Parabacteroides distasonis	Zhao et al. 2018 Acarbose D56	Acarbose	0.214602	-0.31	0.311519	none
Parabacteroides goldsteinii	Zhao et al. 2018 Acarbose D56	Acarbose	0.034001	-0.53	0.102003	none
Parabacteroides johnsonii	Zhao et al. 2018 Acarbose D56	Acarbose	0.234321	0.298	0.326117	none
Parabacteroides merdae	Zhao et al. 2018 Acarbose D56	Acarbose	0.0298731	-0.542	0.0916562	none
Paraprevotella clara	Zhao et al. 2018 Acarbose D56	Acarbose	0.605095	-0.129	0.698186	none
Paraprevotella xylaniphila	Zhao et al. 2018 Acarbose D56	Acarbose	0.64166	0.116	0.715902	none
Parasutterella excrementihominis	Zhao et al. 2018 Acarbose D56	Acarbose	0.501447	0.168	0.609869	none
Prevotella copri	Zhao et al. 2018 Acarbose D56	Acarbose	0.301054	0.258	0.402399	none
Prevotella stercorea	Zhao et al. 2018 Acarbose D56	Acarbose	0.0626714	0.465	0.136462	none
Roseburia hominis	Zhao et al. 2018 Acarbose D56	Acarbose	0.00445535	-0.71	0.0353807	D0
Roseburia intestinalis	Zhao et al. 2018 Acarbose D56	Acarbose	0.00445535	-0.71	0.0353807	D0
Roseburia inulinivorans	Zhao et al. 2018 Acarbose D56	Acarbose	0.0386071	-0.518	0.110893	none
Rothia mucilaginosa	Zhao et al. 2018 Acarbose D56	Acarbose	0.0557193	0.478	0.129692	none
Ruminococcus bromii	Zhao et al. 2018 Acarbose D56	Acarbose	0.64166	0.116	0.715902	none
Ruminococcus callidus	Zhao et al. 2018 Acarbose D56	Acarbose	0.0261836	-0.555	0.0822045	none
Ruminococcus gnavus	Zhao et al. 2018 Acarbose D56	Acarbose	0.679116	-0.104	0.73936	none
Ruminococcus lactaris	Zhao et al. 2018 Acarbose D56	Acarbose	0.32587	0.246	0.431299	none
Ruminococcus obeum	Zhao et al. 2018 Acarbose D56	Acarbose	0.836139	-0.0518	0.868298	none
Ruminococcus sp 5 1 39BFAA	Zhao et al. 2018 Acarbose D56	Acarbose	0.0979893	-0.412	0.186318	none
Ruminococcus torques	Zhao et al. 2018 Acarbose D56	Acarbose	0.679116	0.104	0.73936	none
Solobacterium moorei	Zhao et al. 2018 Acarbose D56	Acarbose	0.108941	0.4	0.193513	none
Streptococcus anginosus	Zhao et al. 2018 Acarbose D56	Acarbose	0.00836065	0.66	0.0468909	D56
Streptococcus australis	Zhao et al. 2018 Acarbose D56	Acarbose	0.108941	0.4	0.193513	none
Streptococcus gordonii	Zhao et al. 2018 Acarbose D56	Acarbose	0.00523391	0.698	0.0392543	D56
Streptococcus infantis	Zhao et al. 2018 Acarbose D56	Acarbose	0.00445535	0.71	0.0353807	D56
Streptococcus mitis oralis pneumoniae	Zhao et al. 2018 Acarbose D56	Acarbose	0.0228948	0.57	0.0772699	none
Streptococcus parasanguinis	Zhao et al. 2018 Acarbose D56	Acarbose	0.501447	0.168	0.609869	none
Streptococcus salivarius	Zhao et al. 2018 Acarbose D56	Acarbose	0.00191877	0.775	0.0215861	D56
Streptococcus sanguinis	Zhao et al. 2018 Acarbose D56	Acarbose	0.00972552	0.648	0.0468909	D56
Streptococcus thermophilus	Zhao et al. 2018 Acarbose D56	Acarbose	0.00972552	0.648	0.0468909	D56
Streptococcus vestibularis	Zhao et al. 2018 Acarbose D56	Acarbose	0.013064	0.62	0.0534435	none
Sutterella wadsworthensis	Zhao et al. 2018 Acarbose D56	Acarbose	0.013064	0.62	0.0534435	none
Veillonella atypica	Zhao et al. 2018 Acarbose D56	Acarbose	0.27753	0.272	0.37845	none
Veillonella dispar	Zhao et al. 2018 Acarbose D56	Acarbose	0.0557193	0.478	0.129692	none
Veillonella parvula	Zhao et al. 2018 Acarbose D56	Acarbose	0.0261836	0.555	0.0822045	none
Acidaminococcus intestini	Zhao et al. 2018 Acarbose D84	Acarbose	0.0230957	0.586	0.0556772	none
Actinomyces graevenitzii	Zhao et al. 2018 Acarbose D84	Acarbose	0.0782923	0.454	0.140926	none
Actinomyces odontolyticus	Zhao et al. 2018 Acarbose D84	Acarbose	0.0356007	0.542	0.0787885	none
Adlercreutzia equolifaciens	Zhao et al. 2018 Acarbose D84	Acarbose	0.0408881	-0.527	0.0849215	none
Akkermansia muciniphila	Zhao et al. 2018 Acarbose D84	Acarbose	0.139756	0.382	0.227314	none
Alistipes finegoldii	Zhao et al. 2018 Acarbose D84	Acarbose	0.0230957	-0.586	0.0556772	none
Alistipes indistinctus	Zhao et al. 2018 Acarbose D84	Acarbose	0.155635	-0.367	0.247186	none
Alistipes onderdonkii	Zhao et al. 2018 Acarbose D84	Acarbose	0.030908	-0.558	0.0719411	none
Alistipes putredinis	Zhao et al. 2018 Acarbose D84	Acarbose	0.00314293	-0.762	0.0223313	D0
Alistipes senegalensis	Zhao et al. 2018 Acarbose D84	Acarbose	0.460302	-0.191	0.570098	none
Alistipes shahii	Zhao et al. 2018 Acarbose D84	Acarbose	0.139756	-0.382	0.227314	none
Anaerostipes hadrus	Zhao et al. 2018 Acarbose D84	Acarbose	0.460302	0.191	0.570098	none
Anaerotruncus colihominis	Zhao et al. 2018 Acarbose D84	Acarbose	0.0356007	-0.542	0.0787885	none
Atopobium parvulum	Zhao et al. 2018 Acarbose D84	Acarbose	0.000654958	0.88	0.00988294	D84
Bacteroidales bacterium ph8	Zhao et al. 2018 Acarbose D84	Acarbose	0.495521	-0.176	0.581698	none
Bacteroides caccae	Zhao et al. 2018 Acarbose D84	Acarbose	0.0145966	-0.63	0.044785	D0
Bacteroides cellulosilyticus	Zhao et al. 2018 Acarbose D84	Acarbose	0.0995397	-0.426	0.174518	none
Bacteroides clarus	Zhao et al. 2018 Acarbose D84	Acarbose	0.776425	0.0733	0.831884	none
Bacteroides coprocola	Zhao et al. 2018 Acarbose D84	Acarbose	0.460302	-0.191	0.570098	none
Bacteroides dorei	Zhao et al. 2018 Acarbose D84	Acarbose	0.0884025	-0.439	0.157031	none
Bacteroides eggerthii	Zhao et al. 2018 Acarbose D84	Acarbose	0.0534744	-0.498	0.106162	none
Bacteroides faecis	Zhao et al. 2018 Acarbose D84	Acarbose	0.111769	-0.411	0.18861	none
Bacteroides finegoldii	Zhao et al. 2018 Acarbose D84	Acarbose	0.232979	-0.307	0.327627	none
Bacteroides fragilis	Zhao et al. 2018 Acarbose D84	Acarbose	0.0608927	0.483	0.115782	none
Bacteroides intestinalis	Zhao et al. 2018 Acarbose D84	Acarbose	0.426528	-0.205	0.548393	none
Bacteroides massiliensis	Zhao et al. 2018 Acarbose D84	Acarbose	0.0782923	-0.454	0.140926	none
Bacteroides nordii	Zhao et al. 2018 Acarbose D84	Acarbose	0.426528	-0.205	0.548393	none
Bacteroides ovatus	Zhao et al. 2018 Acarbose D84	Acarbose	0.00314293	-0.762	0.0223313	D0
Bacteroides plebeius	Zhao et al. 2018 Acarbose D84	Acarbose	0.82028	-0.0586	0.858433	none
Bacteroides salyersiae	Zhao et al. 2018 Acarbose D84	Acarbose	0.864705	-0.0439	0.891108	none
Bacteroides stercoris	Zhao et al. 2018 Acarbose D84	Acarbose	0.00538567	-0.718	0.0259666	D0
Bacteroides thetaiotaomicron	Zhao et al. 2018 Acarbose D84	Acarbose	0.00451405	-0.733	0.0234384	D0
Bacteroides uniformis	Zhao et al. 2018 Acarbose D84	Acarbose	0.00146977	-0.821	0.015263	D0
Bacteroides vulgatus	Zhao et al. 2018 Acarbose D84	Acarbose	0.0468265	-0.514	0.0943518	none
Bacteroides xylanisolvens	Zhao et al. 2018 Acarbose D84	Acarbose	0.00377224	-0.749	0.0231478	D0
Barnesiella intestinihominis	Zhao et al. 2018 Acarbose D84	Acarbose	0.394246	-0.22	0.51673	none
Bifidobacterium adolescentis	Zhao et al. 2018 Acarbose D84	Acarbose	0.008985	0.674	0.0336937	D84
Bifidobacterium bifidum	Zhao et al. 2018 Acarbose D84	Acarbose	0.00216223	0.793	0.0182438	D84
Bifidobacterium breve	Zhao et al. 2018 Acarbose D84	Acarbose	0.000805276	0.865	0.00988294	D84
Bifidobacterium catenulatum	Zhao et al. 2018 Acarbose D84	Acarbose	0.000805276	0.865	0.00988294	D84
Bifidobacterium dentium	Zhao et al. 2018 Acarbose D84	Acarbose	0.00451405	0.733	0.0234384	D84
Bifidobacterium longum	Zhao et al. 2018 Acarbose D84	Acarbose	0.000654958	0.88	0.00988294	D84
Bifidobacterium pseudocatenulatum	Zhao et al. 2018 Acarbose D84	Acarbose	0.000654958	0.88	0.00988294	D84
Bilophila wadsworthia	Zhao et al. 2018 Acarbose D84	Acarbose	0.0170587	-0.617	0.0469985	D0
Burkholderiales bacterium 1 1 47	Zhao et al. 2018 Acarbose D84	Acarbose	0.82028	-0.0586	0.858433	none
Clostridiales bacterium 1 7 47FAA	Zhao et al. 2018 Acarbose D84	Acarbose	0.82028	-0.0586	0.858433	none
Clostridium asparagiforme	Zhao et al. 2018 Acarbose D84	Acarbose	0.570061	-0.147	0.652188	none
Clostridium bartlettii	Zhao et al. 2018 Acarbose D84	Acarbose	0.776425	0.0733	0.831884	none
Clostridium bolteae	Zhao et al. 2018 Acarbose D84	Acarbose	0.008985	-0.674	0.0336937	D0
Clostridium citroniae	Zhao et al. 2018 Acarbose D84	Acarbose	0.172848	-0.351	0.262186	none
Clostridium hathewayi	Zhao et al. 2018 Acarbose D84	Acarbose	0.954708	-0.0147	0.969064	none
Clostridium leptum	Zhao et al. 2018 Acarbose D84	Acarbose	0.155635	-0.367	0.247186	none
Clostridium nexile	Zhao et al. 2018 Acarbose D84	Acarbose	0.0105935	0.661	0.0376349	D84
Clostridium ramosum	Zhao et al. 2018 Acarbose D84	Acarbose	0.172848	0.351	0.262186	none
Clostridium symbiosum	Zhao et al. 2018 Acarbose D84	Acarbose	1	0	1	none
Collinsella aerofaciens	Zhao et al. 2018 Acarbose D84	Acarbose	0.0105935	0.661	0.0376349	D84
Coprococcus catus	Zhao et al. 2018 Acarbose D84	Acarbose	0.864705	0.0439	0.891108	none
Coprococcus comes	Zhao et al. 2018 Acarbose D84	Acarbose	0.690945	0.103	0.76457	none
Dialister invisus	Zhao et al. 2018 Acarbose D84	Acarbose	0.609235	0.132	0.691149	none
Dorea formicigenerans	Zhao et al. 2018 Acarbose D84	Acarbose	0.53213	0.161	0.613996	none
Dorea longicatena	Zhao et al. 2018 Acarbose D84	Acarbose	0.363488	0.235	0.481087	none
Eggerthella lenta	Zhao et al. 2018 Acarbose D84	Acarbose	0.211476	-0.323	0.310319	none
Enterobacter cloacae	Zhao et al. 2018 Acarbose D84	Acarbose	0.191446	-0.338	0.284014	none
Erysipelotrichaceae bacterium 2 2 44A	Zhao et al. 2018 Acarbose D84	Acarbose	0.172848	0.351	0.262186	none
Erysipelotrichaceae bacterium 6 1 45	Zhao et al. 2018 Acarbose D84	Acarbose	0.111769	0.411	0.18861	none
Escherichia coli	Zhao et al. 2018 Acarbose D84	Acarbose	0.172848	-0.351	0.262186	none
Eubacterium biforme	Zhao et al. 2018 Acarbose D84	Acarbose	0.0124533	0.645	0.0410048	D84
Eubacterium eligens	Zhao et al. 2018 Acarbose D84	Acarbose	0.0124533	-0.645	0.0410048	D0
Anaerobutyricum hallii	Zhao et al. 2018 Acarbose D84	Acarbose	0.306624	-0.263	0.413943	none
Eubacterium ramulus	Zhao et al. 2018 Acarbose D84	Acarbose	0.0356007	-0.542	0.0787885	none
Eubacterium rectale	Zhao et al. 2018 Acarbose D84	Acarbose	0.363488	-0.235	0.481087	none
Eubacterium ventriosum	Zhao et al. 2018 Acarbose D84	Acarbose	0.0230957	-0.586	0.0556772	none
Faecalibacterium prausnitzii	Zhao et al. 2018 Acarbose D84	Acarbose	0.495521	0.176	0.581698	none
Flavonifractor plautii	Zhao et al. 2018 Acarbose D84	Acarbose	0.0408881	-0.527	0.0849215	none
Gemella sanguinis	Zhao et al. 2018 Acarbose D84	Acarbose	0.00377224	0.749	0.0231478	D84
Gordonibacter pamelaeae	Zhao et al. 2018 Acarbose D84	Acarbose	0.125153	-0.395	0.208589	none
Granulicatella adiacens	Zhao et al. 2018 Acarbose D84	Acarbose	0.000654958	0.88	0.00988294	D84
Haemophilus parainfluenzae	Zhao et al. 2018 Acarbose D84	Acarbose	0.00451405	0.733	0.0234384	D84
Holdemania filiformis	Zhao et al. 2018 Acarbose D84	Acarbose	0.0267566	-0.573	0.0633708	none
Klebsiella pneumoniae	Zhao et al. 2018 Acarbose D84	Acarbose	0.232979	-0.307	0.327627	none
Lachnospiraceae bacterium 1 1 57FAA	Zhao et al. 2018 Acarbose D84	Acarbose	0.0230957	-0.586	0.0556772	none
Lachnospiraceae bacterium 1 4 56FAA	Zhao et al. 2018 Acarbose D84	Acarbose	0.460302	-0.191	0.570098	none
Lachnospiraceae bacterium 2 1 58FAA	Zhao et al. 2018 Acarbose D84	Acarbose	0.280531	0.279	0.382542	none
Lachnospiraceae bacterium 3 1 46FAA	Zhao et al. 2018 Acarbose D84	Acarbose	0.069144	-0.47	0.127869	none
Lachnospiraceae bacterium 5 1 63FAA	Zhao et al. 2018 Acarbose D84	Acarbose	0.232979	0.307	0.327627	none
Lachnospiraceae bacterium 7 1 58FAA	Zhao et al. 2018 Acarbose D84	Acarbose	0.0408881	-0.527	0.0849215	none
Lachnospiraceae bacterium 8 1 57FAA	Zhao et al. 2018 Acarbose D84	Acarbose	0.0230957	0.586	0.0556772	none
Lactobacillus amylovorus	Zhao et al. 2018 Acarbose D84	Acarbose	0.069144	0.47	0.127869	none
Lactobacillus crispatus	Zhao et al. 2018 Acarbose D84	Acarbose	0.00538567	0.718	0.0259666	D84
Lactobacillus delbrueckii	Zhao et al. 2018 Acarbose D84	Acarbose	0.00759822	0.689	0.033089	D84
Lactobacillus fermentum	Zhao et al. 2018 Acarbose D84	Acarbose	0.000805276	0.865	0.00988294	D84
Lactobacillus gasseri	Zhao et al. 2018 Acarbose D84	Acarbose	0.000654958	0.88	0.00988294	D84
Lactobacillus mucosae	Zhao et al. 2018 Acarbose D84	Acarbose	0.000654958	0.88	0.00988294	D84
Lactobacillus ruminis	Zhao et al. 2018 Acarbose D84	Acarbose	0.111769	0.411	0.18861	none
Lactobacillus salivarius	Zhao et al. 2018 Acarbose D84	Acarbose	0.00377224	0.749	0.0231478	D84
Megamonas funiformis	Zhao et al. 2018 Acarbose D84	Acarbose	0.649563	0.117	0.724719	none
Megamonas hypermegale	Zhao et al. 2018 Acarbose D84	Acarbose	0.954708	-0.0147	0.969064	none
Megamonas rupellensis	Zhao et al. 2018 Acarbose D84	Acarbose	0.649563	0.117	0.724719	none
Megasphaera elsdenii	Zhao et al. 2018 Acarbose D84	Acarbose	0.00216223	0.793	0.0182438	D84
Odoribacter splanchnicus	Zhao et al. 2018 Acarbose D84	Acarbose	0.495521	-0.176	0.581698	none
Parabacteroides distasonis	Zhao et al. 2018 Acarbose D84	Acarbose	0.255989	-0.294	0.356273	none
Parabacteroides goldsteinii	Zhao et al. 2018 Acarbose D84	Acarbose	0.0608927	-0.483	0.115782	none
Parabacteroides johnsonii	Zhao et al. 2018 Acarbose D84	Acarbose	0.232979	0.307	0.327627	none
Parabacteroides merdae	Zhao et al. 2018 Acarbose D84	Acarbose	0.0608927	-0.483	0.115782	none
Paraprevotella clara	Zhao et al. 2018 Acarbose D84	Acarbose	0.495521	-0.176	0.581698	none
Paraprevotella xylaniphila	Zhao et al. 2018 Acarbose D84	Acarbose	0.191446	0.338	0.284014	none
Parasutterella excrementihominis	Zhao et al. 2018 Acarbose D84	Acarbose	1	0	1	none
Prevotella copri	Zhao et al. 2018 Acarbose D84	Acarbose	0.0468265	0.514	0.0943518	none
Prevotella stercorea	Zhao et al. 2018 Acarbose D84	Acarbose	0.0124533	0.645	0.0410048	D84
Roseburia hominis	Zhao et al. 2018 Acarbose D84	Acarbose	0.0145966	-0.63	0.044785	D0
Roseburia intestinalis	Zhao et al. 2018 Acarbose D84	Acarbose	0.00640649	-0.705	0.0288292	D0
Roseburia inulinivorans	Zhao et al. 2018 Acarbose D84	Acarbose	0.00451405	-0.733	0.0234384	D0
Rothia mucilaginosa	Zhao et al. 2018 Acarbose D84	Acarbose	0.0145966	0.63	0.044785	D84
Ruminococcus bromii	Zhao et al. 2018 Acarbose D84	Acarbose	0.776425	-0.0733	0.831884	none
Ruminococcus callidus	Zhao et al. 2018 Acarbose D84	Acarbose	0.280531	-0.279	0.382542	none
Ruminococcus gnavus	Zhao et al. 2018 Acarbose D84	Acarbose	0.53213	0.161	0.613996	none
Ruminococcus lactaris	Zhao et al. 2018 Acarbose D84	Acarbose	0.495521	0.176	0.581698	none
Ruminococcus obeum	Zhao et al. 2018 Acarbose D84	Acarbose	0.733271	0.088	0.80481	none
Ruminococcus sp 5 1 39BFAA	Zhao et al. 2018 Acarbose D84	Acarbose	0.0170587	-0.617	0.0469985	D0
Ruminococcus torques	Zhao et al. 2018 Acarbose D84	Acarbose	0.495521	0.176	0.581698	none
Solobacterium moorei	Zhao et al. 2018 Acarbose D84	Acarbose	0.0170587	0.617	0.0469985	D84
Streptococcus anginosus	Zhao et al. 2018 Acarbose D84	Acarbose	0.008985	0.674	0.0336937	D84
Streptococcus australis	Zhao et al. 2018 Acarbose D84	Acarbose	0.00640649	0.705	0.0288292	D84
Streptococcus gordonii	Zhao et al. 2018 Acarbose D84	Acarbose	0.000654958	0.88	0.00988294	D84
Streptococcus infantis	Zhao et al. 2018 Acarbose D84	Acarbose	0.000805276	0.865	0.00988294	D84
Streptococcus mitis oralis pneumoniae	Zhao et al. 2018 Acarbose D84	Acarbose	0.0408881	0.527	0.0849215	none
Streptococcus parasanguinis	Zhao et al. 2018 Acarbose D84	Acarbose	0.019878	0.602	0.0536705	none
Streptococcus salivarius	Zhao et al. 2018 Acarbose D84	Acarbose	0.00146977	0.821	0.015263	D84
Streptococcus sanguinis	Zhao et al. 2018 Acarbose D84	Acarbose	0.0170587	0.617	0.0469985	D84
Streptococcus thermophilus	Zhao et al. 2018 Acarbose D84	Acarbose	0.00178538	0.806	0.0172161	D84
Streptococcus vestibularis	Zhao et al. 2018 Acarbose D84	Acarbose	0.00314293	0.762	0.0223313	D84
Sutterella wadsworthensis	Zhao et al. 2018 Acarbose D84	Acarbose	0.008985	0.674	0.0336937	D84
Veillonella atypica	Zhao et al. 2018 Acarbose D84	Acarbose	0.008985	0.674	0.0336937	D84
Veillonella dispar	Zhao et al. 2018 Acarbose D84	Acarbose	0.0230957	0.586	0.0556772	none
Veillonella parvula	Zhao et al. 2018 Acarbose D84	Acarbose	0.0170587	0.617	0.0469985	D84

## Sheet: Table S9
Table S9 | Comparisons of RPKM of SBA biotransformation genes between pre-intervention (D0) and post-intervention (D28, D56, D84) in Acarbose alone and Acarbose+WTP interventional groups.
Group	Gene	Class	Effect_size	P value (Wilcox sign test)	BH-adjusted Pvalue	Enrichment
Zhao et al. 2018_Acar+WTP_D28	7-beta-hsdh	bileacid	-0.675	0.000452084	0.00203438	Pre
Zhao et al. 2018_Acar+WTP_D28	bsh	bileacid	0.574	0.00289097	0.00650467	Post
Zhao et al. 2018_Acar+WTP_D28	baiE	bileacid	0.379	0.0488326	0.0775577	none
Zhao et al. 2018_Acar+WTP_D28	baiI	bileacid	-0.281	0.129746	0.16733	none
Zhao et al. 2018_Acar+WTP_D56	7-beta-hsdh	bileacid	-0.666	0.000540979	0.00266084	Pre
Zhao et al. 2018_Acar+WTP_D56	baiE	bileacid	0.472	0.0142638	0.0275088	Post
Zhao et al. 2018_Acar+WTP_D56	bsh	bileacid	0.375	0.0516517	0.0733999	none
Zhao et al. 2018_Acar+WTP_D56	baiI	bileacid	-0.36	0.0473923	0.0710884	none
Zhao et al. 2018_Acar+WTP_D84	7-beta-hsdh	bileacid	-0.574	0.00289097	0.00844002	Pre
Zhao et al. 2018_Acar+WTP_D84	baiE	bileacid	0.6	0.00178866	0.00844002	Post
Zhao et al. 2018_Acar+WTP_D84	bsh	bileacid	0.356	0.0643244	0.0956805	none
Zhao et al. 2018_Acar+WTP_D84	baiI	bileacid	-0.137	0.449014	0.527103	none
Zhao et al. 2018_Acarbose_D28	baiI	bileacid	-0.865	0.000531243	0.0126237	Pre
Zhao et al. 2018_Acarbose_D28	bsh	bileacid	0.207	0.408044	0.500782	none
Zhao et al. 2018_Acarbose_D28	baiE	bileacid	0.335	0.17881	0.301742	none
Zhao et al. 2018_Acarbose_D28	7-beta-hsdh	bileacid	0.258	0.301054	0.38707	none
Zhao et al. 2018_Acarbose_D56	baiI	bileacid	-0.632	0.0112856	0.0469216	Pre
Zhao et al. 2018_Acarbose_D56	7-beta-hsdh	bileacid	0.595	0.0173784	0.0469216	Post
Zhao et al. 2018_Acarbose_D56	bsh	bileacid	0.465	0.0626714	0.105758	none
Zhao et al. 2018_Acarbose_D56	baiE	bileacid	0.53	0.034001	0.0655734	none
Zhao et al. 2018_Acarbose_D84	baiI	bileacid	-0.582	0.0199709	0.0480283	Pre
Zhao et al. 2018_Acarbose_D84	7-beta-hsdh	bileacid	0.648	0.00972552	0.0375127	Post
Zhao et al. 2018_Acarbose_D84	bsh	bileacid	0.116	0.64166	0.753253	none
Zhao et al. 2018_Acarbose_D84	baiE	bileacid	0.53	0.034001	0.0612018	none

[truncated: 3 more sheets: Table S10, Table S11, Table S12]
